# Supplementary material for: Genome-wide alternative splicing landscapes modulated by biotrophic sugarcane smut pathogen
Source: Sci Rep. 2019 Jun 20;9:8876. doi: 10.1038/s41598-019-45184-1 (PMC6586842; doi:10.1038/s41598-019-45184-1)
Supplement: Supplementary file 2 — Dataset 1 [file 41598_2019_45184_MOESM2_ESM.xlsx]

## Sheet: Cover page
Supplementary Dataset 1
Genome-wide alternative splicing landscapes modulated by biotrophic sugarcane smut pathogen
Renesh Bedre1, Sonia Irigoyen1, Patricia D.C. Schaker2, a, Claudia B. Monteiro-Vitorello2, Jorge A. Da Silva1,3, and Kranthi K. Mandadi1,4*
1Texas A&M AgriLife Research & Extension Center, Texas A&M University, Weslaco, TX, USA
2Departamento de Genética, Universidade de São Paulo, Escola Superior de Agricultura “Luiz de Queiroz,” Piracicaba, São Paulo, Brazil
3Department of Soil & Crop Sciences, Texas A&M University, 2474 TAMU, College Station, Texas 77843
4Department of Plant Pathology & Microbiology, Texas A&M University, College Station, TX, USA
aPresent address: Universidade Tecnológica Federal do Paraná, Toledo, Paraná, Brasil
*corresponding author: kkmandadi@tamu.edu

## Sheet: 200 DAI
Supplementary data set 1. List of differentially expressed isoforms in 5 and 200 DAI samples
Differential isoform expression analysis in 200 DAI samples (control vs infected samples at 200 DAI)
Upregulated isoforms
test_id	gene_id	gene	locus	sample_1	sample_2	status	value_1	value_2	log2fc	test_stat	p_value	q_value	signi	anot	stres_uniq	as_eve	chr	st	ende	sb_trn	trin_trn	class_code	isf_ct	A.thaliana	Monoploid	S. spontaneum
TCONS_00001747	XLOC_001215	Sobic.001G233200	Chr01:22797372-22798263	q1	q2	OK	74.1067	187.097	1.33611	2.84036	5e-05	0.0023718	yes				Chr01	22797372	22798263	Sobic.001G233200.2		=	1
TCONS_00020681	XLOC_013353	Sobic.003G172500	Chr03:38349050-38362558	q1	q2	OK	2.50151	6.72187	1.42606	1.63665	0.0066	0.091728	no				Chr03	38349050	38362558	Sobic.003G172500.1		=	1
TCONS_00026552	XLOC_017090	Sobic.004G087050	Chr04:7314883-7315610	q1	q2	OK	7.4771	33.9351	2.18223	3.03496	5e-05	0.0023718	yes				Chr04	7314883	7315610			=	1
TCONS_00040228	XLOC_026145	Sobic.007G213400	Chr07:64218863-64220605	q1	q2	OK	4.41276	17.7466	2.00779	2.59838	0.0005	0.0147332	yes			IR	Chr07	64218863	64220605	Sobic.007G213400.2		=	2
TCONS_00025000	XLOC_016088	Sobic.004G251350	Chr04:59759029-59759883	q1	q2	OK	95.537	238.439	1.31949	3.17009	5e-05	0.0023718	yes				Chr04	59759029	59759883	Sobic.004G251350.1		=	1	AT3G01472.1
TCONS_00031933	XLOC_020702	Sobic.005G186300	Chr05:67090883-67109486	q1	q2	OK	19.6669	69.0038	1.81091	1.6041	0.025	0.213771	no				Chr05	67090883	67109486			o	1		Sh05_p009600	Sspon.006D0021710
TCONS_00003477	XLOC_002313	Sobic.001G439050	Chr01:71716086-71716371	q1	q2	OK	37.4648	105.414	1.49245	1.62227	0.01165	0.133666	no				Chr01	71716086	71716371	Sobic.001G439050.1		=	1		Sh01_p035410
TCONS_00049998	XLOC_032555	Sobic.010G035500	Chr10:2869160-2876466	q1	q2	OK	13.8401	28.8687	1.06066	1.42867	0.02745	0.226811	no	IscA-like iron-sulfur assembly protein, mitochondrial precursor, putative, expressed			Chr10	2869160	2876466			j	1	AT1G10500.1	Sh10_p003330	Sspon.008D0019551
TCONS_00048956	XLOC_031870	Sobic.010G182700	Chr10:52232062-52234640	q1	q2	OK	51.5388	106.476	1.04679	2.49743	5e-05	0.0023718	yes	ras-related protein, putative, expressed			Chr10	52232062	52234640	Sobic.010G182700.1	TRINITY_DN66500_c0_g3_i4	=	1	AT5G55190.1	Sh10_p012680	Sspon.008C0008830
TCONS_00048190	XLOC_031344	Sobic.010G086800	Chr10:7453987-7455591	q1	q2	OK	235.621	584.937	1.31181	2.91738	5e-05	0.0023718	yes	plastocyanin-like domain containing protein, putative, expressed			Chr10	7453987	7455591	Sobic.010G086800.2		=	2	AT1G72230.1	Sh10_p007740	Sspon.008D0014600
TCONS_00051499	XLOC_033536	Sobic.010G227400	Chr10:57047916-57050871	q1	q2	OK	12.7342	29.7654	1.22493	2.36905	0.00015	0.00571105	yes	glycosyl hydrolase, family 31, putative, expressed			Chr10	57047916	57050871	Sobic.010G227400.2	TRINITY_DN72710_c2_g5_i3	=	1	AT5G11720.1	Sh10_p015790	Sspon.008D0004660
TCONS_00048134	XLOC_031306	Sobic.010G080100	Chr10:6817618-6820515	q1	q2	OK	47.0804	125.667	1.41641	3.19258	5e-05	0.0023718	yes	integral membrane protein DUF6 containing protein, expressed			Chr10	6817618	6820515	Sobic.010G080100.1	TRINITY_DN65964_c2_g1_i1	=	1	AT1G21890.1	Sh04_p023440	Sspon.008D0015430
TCONS_00051616	XLOC_033606	Sobic.010G241300	Chr10:58299113-58300199	q1	q2	OK	11.899	39.7844	1.74136	3.01259	5e-05	0.0023718	yes	OsCML29 - Calmodulin-related calcium sensor protein, expressed			Chr10	58299113	58300199	Sobic.010G241300.1	TRINITY_DN58023_c1_g1_i2	=	1	AT1G05990.1	Sh03_p032370	Sspon.008D0003120
TCONS_00051277	XLOC_033394	Sobic.010G201388	Chr10:54442695-54443637	q1	q2	OK	7.21432	19.3709	1.42496	1.59434	0.0128	0.141367	no	MYB transcription factor TaMYB1, putative, expressed			Chr10	54442695	54443637	Sobic.010G201388.1	TRINITY_DN51884_c1_g4_i1	=	1	AT5G67300.1	Sh10_p014080	Sspon.008C0007350
TCONS_00047713	XLOC_031041	Sobic.010G027700	Chr10:2271862-2272246	q1	q2	OK	98.0894	295.036	1.58872	3.27313	5e-05	0.0023718	yes	OsSAUR24 - Auxin-responsive SAUR gene family member, expressed			Chr10	2271862	2272246	Sobic.010G027700.1	TRINITY_DN68399_c0_g4_i1	=	1	AT1G75580.1	Sh10_p002500	Sspon.ctg0124940
TCONS_00047915	XLOC_031164	Sobic.010G052200	Chr10:4071577-4073478	q1	q2	OK	1456.05	3198.75	1.13545	1.38246	0.01215	0.137548	no	caffeoyl-CoA O-methyltransferase, putative, expressed			Chr10	4071577	4073478	Sobic.010G052200.1	TRINITY_DN60810_c0_g1_i1	=	1	AT4G34050.1		Sspon.008A0017970
TCONS_00051577	XLOC_033586	Sobic.010G236900	Chr10:57958039-57958865	q1	q2	OK	165.873	357.4	1.10746	2.68558	5e-05	0.0023718	yes	expressed protein			Chr10	57958039	57958865	Sobic.010G236900.1	TRINITY_DN60605_c0_g1_i1	=	1	AT4G09890.1	Sh10_p016510	Sspon.008C0003410
TCONS_00048266	XLOC_031393	Sobic.010G097200	Chr10:8750292-8752410	q1	q2	OK	6.54714	16.959	1.37311	1.87545	0.00385	0.0633695	no	expressed protein			Chr10	8750292	8752410	Sobic.010G097200.1	TRINITY_DN61061_c0_g1_i1	=	1	AT1G10530.1	Sh02_p011940	Sspon.008D0013900
TCONS_00049353	XLOC_032148	Sobic.010G235300	Chr10:57774185-57775808	q1	q2	OK	4.24961	18.2492	2.10243	3.2473	5e-05	0.0023718	yes	acyl-desaturase, chloroplast precursor, putative, expressed			Chr10	57774185	57775808	Sobic.010G235300.1	TRINITY_DN62962_c1_g2_i2	=	1	AT5G16230.1	Sh10_p016420	Sspon.006A0010610
TCONS_00048124	XLOC_031296	Sobic.010G079000	Chr10:6651608-6656412	q1	q2	OK	13.8316	30.5546	1.14342	2.12902	0.00035	0.0112279	yes	tyrosine phosphatase family protein, putative, expressed		AA	Chr10	6651608	6656412	Sobic.010G079000.1	TRINITY_DN57067_c0_g2_i6	=	3	AT1G05000.1	Sh04_p023610	Sspon.008B0015960
TCONS_00049446	XLOC_032206	Sobic.010G246400	Chr10:58611149-58612443	q1	q2	OK	5.75991	18.3226	1.6695	2.54714	0.0003	0.00997793	yes	glycosyl hydrolases family 16, putative, expressed			Chr10	58611149	58612443	Sobic.010G246400.1	TRINITY_DN70606_c3_g19_i3	=	1	AT5G57560.1	Sh10_p016830	Sspon.008A0003470
TCONS_00048940	XLOC_031861	Sobic.010G181500	Chr10:52071724-52075228	q1	q2	OK	18.7809	40.8801	1.12213	2.72674	5e-05	0.0023718	yes	3-ketoacyl-CoA synthase, putative, expressed			Chr10	52071724	52075228	Sobic.010G181500.1	TRINITY_DN55216_c1_g3_i2	=	1	AT2G26640.1	Sh10_p012540	Sspon.008C0004300
TCONS_00049647	XLOC_032351	Sobic.010G275100	Chr10:60828108-60830781	q1	q2	OK	11.3102	37.0386	1.7114	3.41235	5e-05	0.0023718	yes	Ser/Thr-rich protein T10 in DGCR region, putative, expressed			Chr10	60828108	60830781	Sobic.010G275100.1	TRINITY_DN43553_c0_g2_i1	=	1	AT4G38260.1	Sh10_p018860	Sspon.008B0000260
TCONS_00049869	XLOC_032483	Sobic.010G021800	Chr10:1745743-1748977	q1	q2	OK	55.4849	114.029	1.03923	2.67848	5e-05	0.0023718	yes	pyridoxal-dependent decarboxylase protein, putative, expressed			Chr10	1745743	1748977	Sobic.010G021800.1	TRINITY_DN72643_c0_g4_i4	=	1	AT2G16500.1	Sh10_p002070	Sspon.008B0020810
TCONS_00051685	XLOC_033653	Sobic.010G250600	Chr10:58967130-58968275	q1	q2	OK	2.71316	9.15946	1.75529	1.57633	0.0222	0.199126	no	expressed protein			Chr10	58967130	58968275	Sobic.010G250600.1	TRINITY_DN58683_c0_g1_i6	=	1			Sspon.008D0002300
TCONS_00049345	XLOC_032141	Sobic.010G233900	Chr10:57654763-57660102	q1	q2	OK	2.24604	6.3207	1.4927	2.17387	0.00825	0.105723	no	Os6bglu25 - beta-glucosidase homologue, similar to Os3bglu6, expressed			Chr10	57654763	57660102			=	1	AT5G54570.1	Sh10_p016280	Sspon.008A0004461
TCONS_00047682	XLOC_031017	Sobic.010G022400	Chr10:1840689-1844258	q1	q2	OK	7.45634	15.6762	1.07204	1.56272	0.00795	0.103436	no	no apical meristem protein, putative, expressed			Chr10	1840689	1844258	Sobic.010G022400.1	TRINITY_DN46919_c0_g1_i2	=	1	AT2G46770.1	Sh10_p002110	Sspon.008A0020860
TCONS_00050658	XLOC_033003	Sobic.010G120000	Chr10:13623227-13625142	q1	q2	OK	7.482	16.4193	1.13389	1.50056	0.02325	0.20599	no	embryogenesis transmembrane protein, putative, expressed			Chr10	13623227	13625142	Sobic.010G120000.1	TRINITY_DN25073_c0_g1_i1	=	1	AT4G11000.1	Sh10_p010050	Sspon.008C0013120
TCONS_00049985	XLOC_032548	Sobic.010G033800	Chr10:2705624-2716490	q1	q2	OK	10.3044	23.4884	1.18869	2.39843	0.0001	0.00412194	yes	sulfate transporter, putative, expressed			Chr10	2705624	2716490			=	1	AT3G15990.1	Sh10_p003070	Sspon.008A0019651
TCONS_00051832	XLOC_033712	Sobic.010G261800	Chr10:59837461-59842467	q1	q2	OK	6.66241	34.9017	2.38918	3.92415	5e-05	0.0023718	yes	OsMADS16 - MADS-box family gene with MIKCc type-box, expressed			Chr10	59837461	59842467	Sobic.010G261800.1	TRINITY_DN59794_c0_g1_i5	=	1	AT3G54340.1	Sh10_p017730	Sspon.008D0001391
TCONS_00051432	XLOC_033488	Sobic.010G220600	Chr10:56275645-56282221	q1	q2	OK	25.7968	67.117	1.37949	3.22308	5e-05	0.0023718	yes	copper-transporting ATPase, putative, expressed			Chr10	56275645	56282221	Sobic.010G220600.1	TRINITY_DN62196_c3_g1_i2	=	1	AT5G44790.1	Sh06_p012000	Sspon.008B0005121
TCONS_00050071	XLOC_032603	Sobic.010G044900	Chr10:3471805-3474868	q1	q2	OK	127.978	259.238	1.01838	2.19273	0.00025	0.00871566	yes	GDSL-like lipase/acylhydrolase, putative, expressed			Chr10	3471805	3474868	Sobic.010G044900.1	TRINITY_DN70299_c1_g5_i1	=	1	AT5G45910.1	Sh10_p003990	Sspon.008A0018722
TCONS_00047734	XLOC_031053	Sobic.010G030100	Chr10:2443616-2445280	q1	q2	OK	2.18801	14.0287	2.68069	2.97624	0.00035	0.0112279	yes	homeobox associated leucine zipper, putative, expressed			Chr10	2443616	2445280	Sobic.010G030100.1	TRINITY_DN69758_c2_g5_i1	=	1	AT5G06710.1	Sh10_p002670	Sspon.ctg0300770
TCONS_00049120	XLOC_031994	Sobic.010G204700	Chr10:54708779-54710522	q1	q2	OK	134.767	275.75	1.0329	2.59466	5e-05	0.0023718	yes	LTPL128 - Protease inhibitor/seed storage/LTP family protein precursor, expressed			Chr10	54708779	54710522	Sobic.010G204700.1	TRINITY_DN62938_c1_g4_i1	=	1	AT2G10940.2	Sh06_p011760	Sspon.001B0022480
TCONS_00051812	XLOC_033702	Sobic.010G259500	Chr10:59644293-59646102	q1	q2	OK	2.2415	12.6127	2.49234	2.59461	0.00095	0.0239871	yes	transferase family protein, putative, expressed			Chr10	59644293	59646102	Sobic.010G259500.1	TRINITY_DN66648_c1_g5_i3	=	1	AT5G17540.1	Sh01_p021050	Sspon.008D0001550
TCONS_00048628	XLOC_031648	Sobic.010G143900	Chr10:38788007-38791103	q1	q2	OK	8.1265	16.3405	1.00775	1.98128	0.0013	0.0302873	yes	glycosyltransferase protein, putative, expressed			Chr10	38788007	38791103	Sobic.010G143900.1	TRINITY_DN58947_c0_g1_i1	=	1	AT3G18170.1	Sh10_p011030	Sspon.008C0010900
TCONS_00048858	XLOC_031810	Sobic.010G173800	Chr10:50930627-50935313	q1	q2	OK	35.5084	96.6942	1.44527	2.62584	5e-05	0.0023718	yes	beta-galactosidase precursor, putative, expressed		IR	Chr10	50930627	50935313	Sobic.010G173800.1	TRINITY_DN70952_c0_g2_i1	=	3	AT3G13750.1	Sh01_p040540	Sspon.008C0009461
TCONS_00051559	XLOC_033575	Sobic.010G234600	Chr10:57739068-57739666	q1	q2	OK	56.6496	129.717	1.19523	2.15867	0.00045	0.0136777	yes	wound induced protein, putative, expressed			Chr10	57739068	57739666	Sobic.010G234600.1	TRINITY_DN47720_c0_g1_i4	=	1			Sspon.008B0003750
TCONS_00047735	XLOC_031054	Sobic.010G030200	Chr10:2464190-2466076	q1	q2	OK	10.643	28.5302	1.42258	2.59318	5e-05	0.0023718	yes	homeobox associated leucine zipper, putative, expressed			Chr10	2464190	2466076	Sobic.010G030200.1	TRINITY_DN23953_c0_g1_i1	=	1	AT3G60390.1	Sh10_p002690	Sspon.008B0020180
TCONS_00048251	XLOC_031383	Sobic.010G095100	Chr10:8530697-8534268	q1	q2	OK	34.9032	149.945	2.103	5.07461	5e-05	0.0023718	yes	auxin efflux carrier component, putative, expressed			Chr10	8530697	8534268	Sobic.010G095100.1	TRINITY_DN69531_c4_g3_i5	=	1	AT1G73590.1	Sh10_p008450	Sspon.008D0013970
TCONS_00050565	XLOC_032932	Sobic.010G105000	Chr10:9886925-9890083	q1	q2	OK	6.49055	21.073	1.69898	2.62775	0.0002	0.00725213	yes	caleosin related protein, putative, expressed			Chr10	9886925	9890083	Sobic.010G105000.1	TRINITY_DN67381_c0_g3_i8	=	1	AT1G70670.1	Sh04_p017680	Sspon.008B0013792
TCONS_00048912	XLOC_031840	Sobic.010G179000	Chr10:51703140-51705753	q1	q2	OK	5.35261	17.8182	1.73504	3.05846	5e-05	0.0023718	yes	UDP-glucoronosyl and UDP-glucosyl transferase domain containing protein, expressed			Chr10	51703140	51705753	Sobic.010G179000.1	TRINITY_DN125496_c0_g1_i1	=	1	AT4G15550.1	Sh10_p012410	Sspon.008A0008550
TCONS_00022383	XLOC_014373	Sobic.003G375900	Chr03:69041681-69049331	q1	q2	OK	6.6495	34.8203	2.38861	3.30543	5e-05	0.0023718	yes	amino acid transporter, putative, expressed			Chr03	69041681	69049331			=	1	AT1G10010.1	Sh03_p028020	Sspon.003C0008400
TCONS_00022125	XLOC_014217	Sobic.003G346500	Chr03:66732882-66735365	q1	q2	OK	5.67945	18.275	1.68605	1.35186	0.04455	0.301332	no	histone-like transcription factor and archaeal histone, putative, expressed			Chr03	66732882	66735365			=	1	AT3G53340.1	Sh09_p013120	Sspon.007A0008050
TCONS_00017889	XLOC_011587	Sobic.003G278700	Chr03:61476111-61479166	q1	q2	OK	3.26183	7.631	1.22619	1.69909	0.00495	0.0752275	no	heavy metal-associated domain containing protein, expressed			Chr03	61476111	61479166	Sobic.003G278700.1	TRINITY_DN62582_c0_g1_i1	=	1	AT3G24450.1	Sh03_p019370	Sspon.003C0021201
TCONS_00018757	XLOC_012151	Sobic.003G387500	Chr03:69917237-69919662	q1	q2	OK	108.21	233.533	1.10979	2.55327	5e-05	0.0023718	yes	IQ calmodulin-binding motif domain containing protein, expressed			Chr03	69917237	69919662	Sobic.003G387500.1	TRINITY_DN61546_c2_g2_i1	=	1	AT3G59690.1	Sh03_p028540	Sspon.003C0007510
TCONS_00022830	XLOC_014657	Sobic.003G428900	Chr03:73215232-73216516	q1	q2	OK	3.6537	12.2155	1.74128	1.92408	0.00535	0.0798801	no	C2 domain containing protein, putative, expressed			Chr03	73215232	73216516	Sobic.003G428900.1	TRINITY_DN66627_c0_g1_i2	=	1	AT5G12300.1	Sh03_p032840	Sspon.003C0003881
TCONS_00017745	XLOC_011480	Sobic.003G260000	Chr03:59791802-59793260	q1	q2	OK	13.88	28.5976	1.04288	1.75147	0.0049	0.0747031	no	transferase family protein, putative, expressed			Chr03	59791802	59793260	Sobic.003G260000.1	TRINITY_DN61333_c3_g1_i4	=	1	AT3G29670.1	Sh02_p002860	Sspon.003C0018160
TCONS_00018083	XLOC_011709	Sobic.003G300100	Chr03:63114216-63117744	q1	q2	OK	6.95743	18.5277	1.41306	2.24335	0.0009	0.0230464	yes	bZIP transcription factor domain containing protein, expressed			Chr03	63114216	63117744	Sobic.003G300100.1	TRINITY_DN57663_c0_g1_i2	=	1	AT3G58120.1	Sh04_p008080	Sspon.003C0015430
TCONS_00022838	XLOC_014662	Sobic.003G430000	Chr03:73299373-73301273	q1	q2	OK	4.37323	10.1571	1.21572	1.44589	0.02115	0.193425	no	eukaryotic aspartyl protease domain containing protein, expressed			Chr03	73299373	73301273	Sobic.003G430000.1	TRINITY_DN60505_c0_g1_i2	=	1	AT3G54400.1	Sh02_p029770	Sspon.003B0000930
TCONS_00022270	XLOC_014308	Sobic.003G363100	Chr03:68040488-68042813	q1	q2	OK	18.4548	49.3074	1.41781	2.33942	0.0005	0.0147332	yes	sialyltransferase family domain containing protein, expressed			Chr03	68040488	68042813	Sobic.003G363100.1	TRINITY_DN132769_c0_g1_i1	x	2	AT1G08280.1	Sh03_p026930	Sspon.003D0006270
TCONS_00017999	XLOC_011662	Sobic.003G290500	Chr03:62306899-62308704	q1	q2	OK	55.6324	116.233	1.06302	2.41738	5e-05	0.0023718	yes	profilin domain containing protein, expressed			Chr03	62306899	62308704	Sobic.003G290500.1	TRINITY_DN49436_c0_g1_i1	=	1	AT2G19770.1	Sh09_p015940	Sspon.003B0012230
TCONS_00022320	XLOC_014335	Sobic.003G368100	Chr03:68388418-68392296	q1	q2	OK	8.24891	43.9623	2.41399	1.88616	0.0407	0.287383	no	transferase family protein, putative, expressed		IR	Chr03	68388418	68392296	Sobic.003G368100.2		=	3	AT5G41040.1	Sh08_p009480	Sspon.006D0018081
TCONS_00022241	XLOC_014288	Sobic.003G359500	Chr03:67686827-67687934	q1	q2	OK	3.44794	7.20105	1.06247	1.49072	0.01755	0.171679	no	expressed protein			Chr03	67686827	67687934	Sobic.003G359500.1	TRINITY_DN66266_c0_g1_i5	=	1	AT3G09050.1		Sspon.003B0007250
TCONS_00021584	XLOC_013904	Sobic.003G285900	Chr03:61908200-61910103	q1	q2	OK	5.82655	16.3336	1.48713	2.18232	0.00055	0.0158514	yes	pathogen-related protein, putative, expressed			Chr03	61908200	61910103	Sobic.003G285900.1	TRINITY_DN62427_c0_g1_i1	=	1	AT1G78780.2	Sh03_p020170	Sspon.003A0008750
TCONS_00021437	XLOC_013822	Sobic.003G267900	Chr03:60437539-60439699	q1	q2	OK	14.3317	28.6733	1.0005	2.02474	0.0012	0.0286023	yes	UDP-glucoronosyl and UDP-glucosyl transferase domain containing protein, expressed			Chr03	60437539	60439699	Sobic.003G267900.1	TRINITY_DN65756_c1_g2_i1	=	1	AT3G16520.3	Sh03_p018590	Sspon.003B0026250
TCONS_00017936	XLOC_011614	Sobic.003G283400	Chr03:61769615-61774512	q1	q2	OK	33.2187	106.426	1.67979	3.72891	5e-05	0.0023718	yes	GDSL-like lipase/acylhydrolase, putative, expressed			Chr03	61769615	61774512			=	1	AT5G45670.1	Sh03_p020000	Sspon.003D0011530
TCONS_00016906	XLOC_010913	Sobic.003G157300	Chr03:17586415-17589199	q1	q2	OK	20.1415	41.4098	1.0398	2.15738	0.0003	0.00997793	yes	GATA zinc finger domain containing protein, expressed			Chr03	17586415	17589199	Sobic.003G157300.3	TRINITY_DN56032_c0_g1_i1	=	1	AT5G26930.1	Sh09_p004430	Sspon.003C0026450
TCONS_00016076	XLOC_010350	Sobic.003G045900	Chr03:4212217-4214432	q1	q2	OK	2.28082	9.39811	2.04282	2.17961	0.00165	0.0353139	yes	gibberellin 3-beta-dioxygenase 2-2, putative, expressed			Chr03	4212217	4214432	Sobic.003G045900.1	TRINITY_DN56509_c0_g2_i4	=	1	AT1G15550.1	Sh03_p003450	Sspon.003C0035360
TCONS_00018517	XLOC_011994	Sobic.003G357600	Chr03:67578428-67582599	q1	q2	OK	6.96184	29.8906	2.10215	3.81251	5e-05	0.0023718	yes	laccase precursor protein, putative, expressed			Chr03	67578428	67582599	Sobic.003G357600.1	TRINITY_DN68930_c1_g2_i4	=	1	AT3G09220.1	Sh03_p026420	Sspon.003A0003130
TCONS_00021976	XLOC_014130	Sobic.003G327900	Chr03:65351361-65353707	q1	q2	OK	22.2341	77.3951	1.79947	3.75396	5e-05	0.0023718	yes	auxin-induced protein 5NG4, putative, expressed			Chr03	65351361	65353707	Sobic.003G327900.1	TRINITY_DN61183_c4_g1_i1	=	1	AT5G07050.1	Sh09_p010640	Sspon.003B0009710
TCONS_00019412	XLOC_012577	Sobic.003G024700	Chr03:2096707-2098515	q1	q2	OK	3.0302	8.84857	1.54603	1.69959	0.0249	0.213294	no	peroxidase precursor, putative, expressed			Chr03	2096707	2098515	Sobic.003G024700.1	TRINITY_DN67651_c0_g1_i1	=	1	AT5G05340.1	Sh03_p001660	Sspon.008B0010470
TCONS_00018372	XLOC_011899	Sobic.003G338900	Chr03:66197646-66200842	q1	q2	OK	6.83295	15.2891	1.16192	1.55405	0.0109	0.128212	no	expressed protein			Chr03	66197646	66200842	Sobic.003G338900.1	TRINITY_DN65005_c0_g2_i4	=	1	AT2G38500.1	Sh03_p024980	Sspon.003C0012110
TCONS_00015931	XLOC_010265	Sobic.003G031400	Chr03:2877308-2878208	q1	q2	OK	152.36	328.906	1.11019	2.41504	5e-05	0.0023718	yes	harpin-induced protein 1 domain containing protein, expressed			Chr03	2877308	2878208	Sobic.003G031400.1	TRINITY_DN64016_c2_g4_i1	=	1	AT1G17620.1	Sh03_p002280	Sspon.003C0036380
TCONS_00019076	XLOC_012368	Sobic.003G430800	Chr03:73323896-73325280	q1	q2	OK	2.92966	6.4956	1.14873	1.22929	0.0409	0.287812	no	expressed protein			Chr03	73323896	73325280	Sobic.003G430800.1	TRINITY_DN53352_c0_g1_i3	=	1	AT2G41200.1	Sh03_p032960	Sspon.003C0003770
TCONS_00016836	XLOC_010865	Sobic.003G148600	Chr03:15554019-15555301	q1	q2	OK	18.873	48.4761	1.36095	2.47169	0.0001	0.00412194	yes	AP2 domain containing protein, expressed			Chr03	15554019	15555301	Sobic.003G148600.1	TRINITY_DN53727_c0_g1_i1	=	1	AT2G47520.1	Sh03_p010510	Sspon.003B0024350
TCONS_00022410	XLOC_014392	Sobic.003G379700	Chr03:69351544-69356140	q1	q2	OK	3.92944	11.7981	1.58616	2.72064	5e-05	0.0023718	yes	No apical meristem protein, putative, expressed			Chr03	69351544	69356140	Sobic.003G379700.2	TRINITY_DN17008_c0_g1_i1	=	2	AT1G01720.1	Sh09_p011190	Sspon.003A0002181
TCONS_00021156	XLOC_013654	Sobic.003G234800	Chr03:57338755-57340628	q1	q2	OK	5.16835	15.0316	1.54023	2.11942	0.0021	0.0420814	yes	membrane associated DUF588 domain containing protein, putative, expressed			Chr03	57338755	57340628	Sobic.003G234800.1	TRINITY_DN68491_c0_g1_i4	=	1	AT2G36330.1		Sspon.003C0020300
TCONS_00018683	XLOC_012094	Sobic.003G375800	Chr03:69041681-69049331	q1	q2	OK	2.12568	5.63244	1.40584	2.04092	0.00145	0.0324746	yes	receptor-like protein kinase HAIKU2 precursor, putative, expressed			Chr03	69041681	69049331			=	1	AT1G72180.1	Sh05_p005400	Sspon.003D0005101
TCONS_00018815	XLOC_012184	Sobic.003G393700	Chr03:70479219-70482773	q1	q2	OK	16.5791	46.8632	1.49909	3.29159	5e-05	0.0023718	yes	zinc finger, RING-type, putative, expressed			Chr03	70479219	70482773	Sobic.003G393700.1	TRINITY_DN57027_c0_g1_i1	=	3	AT1G13195.1	Sh02_p006780	Sspon.003D0003770
TCONS_00018396	XLOC_011917	Sobic.003G341500	Chr03:66421610-66424140	q1	q2	OK	17.8677	38.2087	1.09654	2.0779	0.0005	0.0147332	yes	laccase precursor protein, putative, expressed			Chr03	66421610	66424140	Sobic.003G341500.1	TRINITY_DN16328_c0_g1_i1	=	1	AT5G05390.1	Sh03_p025210	Sspon.003D0007440
TCONS_00021166	XLOC_013657	Sobic.003G235500	Chr03:57383231-57383791	q1	q2	OK	381.078	1345.55	1.82003	3.56453	5e-05	0.0023718	yes	expressed protein			Chr03	57383231	57383791	Sobic.003G235500.1	TRINITY_DN89006_c0_g1_i1	=	1		Sh03_p016250	Sspon.003C0020180
TCONS_00022468	XLOC_014427	Sobic.003G385500	Chr03:69796878-69800694	q1	q2	OK	15.0766	38.8803	1.36673	3.109	5e-05	0.0023718	yes	lipoxygenase, putative, expressed			Chr03	69796878	69800694	Sobic.003G385500.1	TRINITY_DN72226_c1_g2_i2	=	1	AT1G55020.1	Sh05_p011820	Sspon.003A0001560
TCONS_00017758	XLOC_011488	Sobic.003G261100	Chr03:59883668-59885860	q1	q2	OK	5.03441	10.4692	1.05626	1.44652	0.01575	0.160812	no	WD repeat-containing protein, putative, expressed			Chr03	59883668	59885860	Sobic.003G261100.1	TRINITY_DN44060_c0_g2_i1	=	1	AT3G18130.1	Sh10_p014700	Sspon.003B0014250
TCONS_00015852	XLOC_010209	Sobic.003G021900	Chr03:1880606-1882169	q1	q2	OK	6.88306	16.4026	1.2528	1.78309	0.008	0.103713	no	cytochrome P450, putative, expressed			Chr03	1880606	1882169	Sobic.003G021900.1	TRINITY_DN66666_c0_g1_i1	=	1	AT2G34500.1	Sh01_p001470	Sspon.003C0037340
TCONS_00021184	XLOC_013671	Sobic.003G237900	Chr03:57719602-57725845	q1	q2	OK	3.50872	11.8472	1.75553	3.43717	5e-05	0.0023718	yes	potassium channel AKT1, putative, expressed			Chr03	57719602	57725845	Sobic.003G237900.1	TRINITY_DN72188_c0_g2_i1	=	1	AT2G26650.1	Sh03_p016370	Sspon.003A0012690
TCONS_00016100	XLOC_010364	Sobic.003G048500	Chr03:4469846-4473953	q1	q2	OK	100.303	244.348	1.28457	1.28205	0.04675	0.309556	no	acyl-protein thioesterase, putative, expressed			Chr03	4469846	4473953	Sobic.003G048500.1	TRINITY_DN48932_c0_g1_i1	=	2	AT5G20060.3	Sh03_p003700	Sspon.003B0031970
TCONS_00021694	XLOC_013958	Sobic.003G296600	Chr03:62865176-62869166	q1	q2	OK	2.98532	14.89	2.31839	1.98009	0.04735	0.311249	no	coiled-coil domain-containing protein 25, putative, expressed		AA	Chr03	62865176	62869166	Sobic.003G296600.1	TRINITY_DN55968_c0_g1_i1	=	3	AT5G11500.1	Sh03_p021060	Sspon.003B0011830
TCONS_00017803	XLOC_011519	Sobic.003G267100	Chr03:60381364-60393063	q1	q2	OK	16.2392	49.8212	1.61728	3.05752	5e-05	0.0023718	yes	MDR-like ABC transporter, putative, expressed		AD	Chr03	60381364	60393063	Sobic.003G267100.1	TRINITY_DN41889_c0_g1_i1	=	1	AT2G47000.1	Sh03_p018570	Sspon.003A0010220
TCONS_00022176	XLOC_014253	Sobic.003G352700	Chr03:67166654-67177905	q1	q2	OK	78.4099	335.566	2.09749	3.94146	5e-05	0.0023718	yes	laccase precursor protein, putative, expressed			Chr03	67166654	67177905			=	1	AT5G60020.1	Sh03_p025840	Sspon.003D0006840
TCONS_00019441	XLOC_012602	Sobic.003G030600	Chr03:2718023-2725425	q1	q2	OK	15.2822	42.0193	1.4592	2.7432	5e-05	0.0023718	yes	cytochrome P450, putative, expressed			Chr03	2718023	2725425	Sobic.003G030600.1	TRINITY_DN63843_c1_g1_i1	=	1	AT3G13730.1	Sh03_p002200	Sspon.002D0023491
TCONS_00016531	XLOC_010646	Sobic.003G105000	Chr03:9486490-9491334	q1	q2	OK	42.4171	98.8444	1.22051	3.0082	5e-05	0.0023718	yes	kinase, pfkB family, putative, expressed			Chr03	9486490	9491334	Sobic.003G105000.1	TRINITY_DN48995_c0_g1_i2	=	1	AT1G19600.1	Sh_206L07_p000150	Sspon.003C0031110
TCONS_00018542	XLOC_012013	Sobic.003G361300	Chr03:67909772-67916798	q1	q2	OK	100.807	325.907	1.69287	3.63942	5e-05	0.0023718	yes	transmembrane amino acid transporter protein, putative, expressed			Chr03	67909772	67916798	Sobic.003G361300.1	TRINITY_DN69613_c1_g2_i3	=	1	AT2G38120.1	Sh01_p020640	Sspon.007C0006340
TCONS_00017025	XLOC_010988	Sobic.003G172800	Chr03:38364938-38365472	q1	q2	OK	23.7262	70.3348	1.56776	2.70997	5e-05	0.0023718	yes	ribulose bisphosphate carboxylase large chain precursor, putative, expressed			Chr03	38364938	38365472	Sobic.003G172800.2	TRINITY_DN104492_c0_g2_i1	=	1	ATCG00490.1	Sh07_p001720	Sspon.ctg0218250
TCONS_00015709	XLOC_010102	Sobic.003G000900	Chr03:115273-117541	q1	q2	OK	3.37085	7.31017	1.11679	1.7339	0.0046	0.0715621	no	X8 domain containing protein, expressed			Chr03	115273	117541	Sobic.003G000900.1	TRINITY_DN121341_c0_g1_i1	=	1	AT2G43670.1	Sh06_p019920	Sspon.003D0028020
TCONS_00016796	XLOC_010833	Sobic.003G142100	Chr03:14102750-14105651	q1	q2	OK	4.85261	15.4823	1.67379	2.5904	5e-05	0.0023718	yes	beta-D-xylosidase, putative, expressed			Chr03	14102750	14105651	Sobic.003G142100.1	TRINITY_DN71317_c0_g3_i1	=	1	AT5G09730.1	Sh03_p010060	Sspon.003C0027710
TCONS_00018692	XLOC_012101	Sobic.003G377100	Chr03:69144514-69145942	q1	q2	OK	108.95	245.587	1.17257	2.98253	5e-05	0.0023718	yes	acyl-desaturase, chloroplast precursor, putative, expressed			Chr03	69144514	69145942	Sobic.003G377100.1	TRINITY_DN62962_c1_g1_i6	=	1	AT3G02630.1	Sh03_p028180	Sspon.003D0008960
TCONS_00018800	XLOC_012172	Sobic.003G391100	Chr03:70238658-70242908	q1	q2	OK	5.04473	12.1027	1.26248	2.01368	0.0014	0.0317978	yes	helix-loop-helix DNA-binding domain containing protein, expressed			Chr03	70238658	70242908	Sobic.003G391100.1	TRINITY_DN66523_c0_g1_i1	=	1	AT1G05805.1	Sh03_p028880	Sspon.003D0003930
TCONS_00019190	XLOC_012440	Sobic.003G444400	Chr03:74266255-74267531	q1	q2	OK	3.9254	10.8032	1.46055	1.73901	0.0075	0.0997335	no	expansin precursor, putative, expressed			Chr03	74266255	74267531	Sobic.003G444400.1	TRINITY_DN63117_c1_g3_i3	=	1	AT2G37640.1	Sh03_p033850	Sspon.003B0000240
TCONS_00022171	XLOC_014251	Sobic.003G352000	Chr03:67098001-67106096	q1	q2	OK	8.00387	32.3842	2.01652	3.52999	5e-05	0.0023718	yes	growth regulator related protein, putative, expressed			Chr03	67098001	67106096	Sobic.003G352000.2		=	2	AT2G01480.1	Sh09_p012820	Sspon.003A0003540
TCONS_00016687	XLOC_010758	Sobic.003G127100	Chr03:11649266-11652332	q1	q2	OK	33.3754	74.3463	1.15547	2.72124	5e-05	0.0023718	yes	peroxidase precursor, putative, expressed			Chr03	11649266	11652332	Sobic.003G127100.2	TRINITY_DN68206_c0_g3_i9	=	1	AT2G39040.1	Sh03_p008920	Sspon.003B0026170
TCONS_00022178	XLOC_014253	Sobic.003G352800	Chr03:67166654-67177905	q1	q2	OK	19.2352	71.9295	1.90284	1.65235	0.0041	0.0657636	no	laccase precursor protein, putative, expressed			Chr03	67166654	67177905			=	1	AT5G60020.1	Sh03_p025850	Sspon.003B0004220
TCONS_00020783	XLOC_013412	Sobic.003G183800	Chr03:48914544-48917277	q1	q2	OK	14.2574	28.7938	1.01405	2.05151	0.0007	0.0190368	yes	MYB family transcription factor, putative, expressed			Chr03	48914544	48917277	Sobic.003G183800.1	TRINITY_DN71332_c0_g1_i1	=	1	AT5G26660.1	Sh03_p012160	Sspon.003C0024820
TCONS_00018000	XLOC_011663	Sobic.003G290600	Chr03:62316689-62319578	q1	q2	OK	2.9089	28.2667	3.28056	3.83631	0.0004	0.0125264	yes	stress-induced protein, putative, expressed			Chr03	62316689	62319578	Sobic.003G290600.1	TRINITY_DN61823_c0_g1_i3	=	1	AT4G29310.1	Sh03_p020470	Sspon.003C0016080
TCONS_00022385	XLOC_014375	Sobic.003G376100	Chr03:69068736-69075147	q1	q2	OK	17.3629	47.3267	1.44665	1.93267	0.00135	0.0311016	yes	4,5-DOPA dioxygenase extradiol, putative, expressed			Chr03	69068736	69075147			=	1	AT4G15093.1	Sh08_p008670	Sspon.003C0008390
TCONS_00015745	XLOC_010121	Sobic.003G005800	Chr03:515146-518877	q1	q2	OK	189.564	449.616	1.24601	2.61487	5e-05	0.0023718	yes	salt stress root protein RS1, putative, expressed			Chr03	515146	518877	Sobic.003G005800.2	TRINITY_DN52921_c0_g1_i1	=	3	AT4G20260.5	Sh03_p000460	Sspon.ctg0902400
TCONS_00019055	XLOC_012355	Sobic.003G428300	Chr03:73177427-73181282	q1	q2	OK	15.0262	38.0909	1.34197	2.90941	5e-05	0.0023718	yes	OsRR4 type-A response regulator, expressed			Chr03	73177427	73181282	Sobic.003G428300.1	TRINITY_DN57876_c0_g1_i6	=	1	AT3G57040.1	Sh04_p011920	Sspon.003C0003930
TCONS_00016211	XLOC_010444	Sobic.003G062000	Chr03:5421763-5422965	q1	q2	OK	251.086	688.709	1.45571	3.06864	5e-05	0.0023718	yes	fasciclin domain containing protein, expressed			Chr03	5421763	5422965	Sobic.003G062000.1	TRINITY_DN56583_c2_g1_i2	=	1	AT5G03170.1	Sh03_p004290	Sspon.003C0036110
TCONS_00016677	XLOC_010750	Sobic.003G125500	Chr03:11399654-11401788	q1	q2	OK	2.34679	5.36147	1.19194	1.33663	0.0272	0.22526	no	TKL_IRAK_CR4L.2 - The CR4L subfamily has homology with Crinkly4, expressed			Chr03	11399654	11401788	Sobic.003G125500.1	TRINITY_DN67902_c0_g3_i1	=	1	AT3G51990.1	Sh09_p009500	Sspon.003D0018400
TCONS_00016615	XLOC_010714	Sobic.003G119500	Chr03:10815063-10816875	q1	q2	OK	7.5842	15.7319	1.05263	1.39846	0.01925	0.181794	no	expressed protein			Chr03	10815063	10816875	Sobic.003G119500.1	TRINITY_DN51458_c0_g3_i1	=	1		Sh03_p008280	Sspon.003C0029950
TCONS_00016139	XLOC_010390	Sobic.003G053500	Chr03:4856930-4861612	q1	q2	OK	6.61476	14.979	1.17918	2.40797	0.00015	0.00571105	yes	hydrolase, alpha/beta fold family protein, putative, expressed			Chr03	4856930	4861612	Sobic.003G053500.1	TRINITY_DN55088_c6_g12_i8	=	1	AT5G21950.1	Sh01_p039720	Sspon.003A0027110
TCONS_00018536	XLOC_012007	Sobic.003G360000	Chr03:67762162-67764218	q1	q2	OK	8.06762	25.1772	1.6419	2.48123	0.00015	0.00571105	yes	transferase family protein, putative, expressed			Chr03	67762162	67764218	Sobic.003G360000.1	TRINITY_DN59766_c0_g6_i1	=	1	AT2G39980.1	Sh03_p026610	Sspon.003A0002870
TCONS_00022376	XLOC_014368	Sobic.003G374600	Chr03:68959943-68962065	q1	q2	OK	3.98408	10.3668	1.37966	1.70221	0.00465	0.0721848	no	OsFBX31 - F-box domain containing protein, expressed		AA	Chr03	68959943	68962065	Sobic.003G374600.2		=	2	AT5G07610.1	Sh03_p027900	Sspon.003A0002430
TCONS_00016131	XLOC_010382	Sobic.003G052000	Chr03:4681150-4686500	q1	q2	OK	19.5756	52.3277	1.41852	3.30917	5e-05	0.0023718	yes	carboxyl-terminal proteinase, putative, expressed			Chr03	4681150	4686500	Sobic.003G052000.1	TRINITY_DN7713_c0_g1_i1	=	1	AT5G50150.1	Sh02_p004720	Sspon.003C0034751
TCONS_00022471	XLOC_014430	Sobic.003G385900	Chr03:69827191-69830766	q1	q2	OK	64.2466	148.238	1.20623	3.16994	5e-05	0.0023718	yes	lipoxygenase, putative, expressed			Chr03	69827191	69830766	Sobic.003G385900.1	TRINITY_DN72226_c1_g1_i4	=	1	AT1G55020.1	Sh05_p011820	Sspon.003B0005840
TCONS_00015897	XLOC_010239	Sobic.003G027000	Chr03:2350632-2360561	q1	q2	OK	3.7213	19.0543	2.35623	3.60327	5e-05	0.0023718	yes	OsMADS3 - MADS-box family gene with MIKCc type-box, expressed			Chr03	2350632	2360561	Sobic.003G027000.1	TRINITY_DN58973_c1_g1_i4	=	1	AT4G18960.1	Sh03_p001850	Sspon.003B0033681
TCONS_00020851	XLOC_013450	Sobic.003G191600	Chr03:51265637-51266746	q1	q2	OK	2.44303	7.02004	1.52281	1.4692	0.0382	0.278989	no	expressed protein			Chr03	51265637	51266746	Sobic.003G191600.1	TRINITY_DN69971_c0_g3_i1	=	1		Sh03_p012770	Sspon.003A0016220
TCONS_00017214	XLOC_011123	Sobic.003G197200	Chr03:52245549-52247003	q1	q2	OK	42.6028	136.557	1.68048	4.08545	5e-05	0.0023718	yes	1-aminocyclopropane-1-carboxylate oxidase protein, putative, expressed			Chr03	52245549	52247003	Sobic.003G197200.1	TRINITY_DN71250_c1_g4_i1	=	1	AT2G19590.1	Sh03_p013110	Sspon.ctg0755090
TCONS_00022568	XLOC_014488	Sobic.003G397200	Chr03:70704776-70706300	q1	q2	OK	9.04794	21.1278	1.22348	2.07173	0.00065	0.0179128	yes			IR	Chr03	70704776	70706300	Sobic.003G397200.1		o	1		Sh03_p029610	Sspon.003A0000770
TCONS_00020022	XLOC_012968	Sobic.003G101000	Chr03:8925091-8930536	q1	q2	OK	5.10133	14.021	1.45864	2.67696	5e-05	0.0023718	yes	phosphate transporter 1, putative, expressed			Chr03	8925091	8930536	Sobic.003G101000.1	TRINITY_DN52906_c0_g1_i1	=	1	AT1G68740.1	Sh10_p010830	Sspon.003B0024110
TCONS_00021285	XLOC_013736	Sobic.003G250700	Chr03:58912368-58916372	q1	q2	OK	42.8224	113.019	1.40013	3.31067	5e-05	0.0023718	yes	fasciclin domain containing protein, expressed			Chr03	58912368	58916372	Sobic.003G250700.1	TRINITY_DN58583_c0_g1_i1	=	1	AT5G03170.1	Sh03_p017400	Sspon.003C0019260
TCONS_00016015	XLOC_010317	Sobic.003G040800	Chr03:3787972-3794918	q1	q2	OK	7.75755	21.909	1.49785	2.51632	5e-05	0.0023718	yes	WRKY102, expressed			Chr03	3787972	3794918	Sobic.003G040800.1	TRINITY_DN59920_c0_g1_i1	=	1	AT4G39410.1	Sh06_p011440	Sspon.003B0032361
TCONS_00016801	XLOC_010838	Sobic.003G142900	Chr03:14189073-14190183	q1	q2	OK	15.1076	244.22	4.01483	5.92131	5e-05	0.0023718	yes	chloroplast ATP synthase a chain precursor, putative, expressed			Chr03	14189073	14190183	Sobic.003G142900.1	TRINITY_DN54189_c1_g10_i3	=	1	ATCG00150.1		Sspon.006A0000061
TCONS_00017715	XLOC_011463	Sobic.003G257100	Chr03:59529077-59534942	q1	q2	OK	6.3572	14.6491	1.20435	1.43102	0.02125	0.193727	no	YT521-B-like family domain containing protein, expressed			Chr03	59529077	59534942			=	1	AT1G79270.1	Sh01_p006710	Sspon.003D0013312
TCONS_00017713	XLOC_011461	Sobic.003G256900	Chr03:59496240-59500637	q1	q2	OK	10.989	22.3078	1.02148	1.74912	0.00405	0.0653237	no	aspartic proteinase nepenthesin-2 precursor, putative, expressed			Chr03	59496240	59500637	Sobic.003G256900.2	TRINITY_DN70692_c0_g3_i1	=	2	AT3G12700.1	Sh09_p017980	Sspon.007C0001951
TCONS_00021539	XLOC_013876	Sobic.003G279300	Chr03:61499182-61500472	q1	q2	OK	3.50582	16.3143	2.21831	2.5538	0.0008	0.0209302	yes	phosphoethanolamine/phosphocholine phosphatase, putative, expressed			Chr03	61499182	61500472	Sobic.003G279300.1	TRINITY_DN61071_c0_g1_i1	=	1	AT1G73010.1	Sh03_p014060	Sspon.003B0012840
TCONS_00020687	XLOC_013358	Sobic.003G173116	Chr03:38373660-38374369	q1	q2	OK	3.87205	12.5447	1.69591	1.85893	0.0104	0.123943	no	photosystem II reaction center protein Z, putative, expressed			Chr03	38373660	38374369	Sobic.003G173116.1	TRINITY_DN62162_c2_g1_i1	=	1	ATCG00300.1	Sh09_p006040	Sspon.ctg0218460
TCONS_00021752	XLOC_013989	Sobic.003G302000	Chr03:63282875-63285504	q1	q2	OK	10.6876	37.1332	1.79677	2.4938	0.00035	0.0112279	yes	expressed protein			Chr03	63282875	63285504	Sobic.003G301950.2		=	1	AT1G29195.1		Sspon.003A0007590
TCONS_00019985	XLOC_012940	Sobic.003G096100	Chr03:8499491-8501691	q1	q2	OK	18.5096	70.5283	1.92993	3.61186	5e-05	0.0023718	yes	auxin-induced protein 5NG4, putative, expressed			Chr03	8499491	8501691	Sobic.003G096100.1	TRINITY_DN4697_c0_g1_i1	=	1	AT3G18200.1	Sh07_p012600	Sspon.003C0031530
TCONS_00016857	XLOC_010874	Sobic.003G150400	Chr03:15849086-15850676	q1	q2	OK	5.18161	13.6243	1.39471	2.12399	0.0022	0.0433646	yes	homeodomain, putative, expressed			Chr03	15849086	15850676	Sobic.003G150400.1	TRINITY_DN66303_c0_g4_i3	=	1	AT3G10040.1	Sh08_p003650	Sspon.004C0025850
TCONS_00018507	XLOC_011988	Sobic.003G356400	Chr03:67488025-67492096	q1	q2	OK	2.7632	12.2501	2.14839	1.41072	0.03265	0.253695	no	expressed protein			Chr03	67488025	67492096			=	1		Sh03_p026370	Sspon.003B0007530
TCONS_00017026	XLOC_010989	Sobic.003G173200	Chr03:38410142-38411429	q1	q2	OK	2.1882	8.21312	1.90818	2.07456	0.00215	0.042846	yes	NADH-ubiquinone oxidoreductase chain 4, putative, expressed			Chr03	38410142	38411429	Sobic.003G173200.2	TRINITY_DN52870_c0_g1_i2	=	1	ATMG00580.1	Sh03_p018540	Sspon.007B0028390
TCONS_00046168	XLOC_030083	Sobic.009G097100	Chr09:34709804-34711940	q1	q2	OK	9.58862	21.9911	1.19752	2.08329	0.00155	0.0339265	yes	permease domain containing protein, putative, expressed			Chr09	34709804	34711940	Sobic.009G097100.1	TRINITY_DN58194_c0_g1_i1	=	1	AT3G10960.1	Sh05_p005420	Sspon.007C0011870
TCONS_00043458	XLOC_028283	Sobic.009G008800	Chr09:814415-816070	q1	q2	OK	8.24304	22.4076	1.44274	2.46132	0.0001	0.00412194	yes	xylem cysteine proteinase 2 precursor, putative, expressed			Chr09	814415	816070	Sobic.009G008800.1	TRINITY_DN68674_c1_g1_i1	=	1	AT4G35350.1	Sh09_p000950	Sspon.007B0020900
TCONS_00043553	XLOC_028357	Sobic.009G023200	Chr09:2043397-2046156	q1	q2	OK	14.4411	37.985	1.39525	2.69008	5e-05	0.0023718	yes	expressed protein			Chr09	2043397	2046156	Sobic.009G023200.1	TRINITY_DN59350_c0_g1_i2	=	1			Sspon.007A0019610
TCONS_00044559	XLOC_029033	Sobic.009G155500	Chr09:51285045-51286768	q1	q2	OK	26.6049	61.0695	1.19876	2.36685	5e-05	0.0023718	yes	cytochrome P450, putative, expressed			Chr09	51285045	51286768	Sobic.009G155500.1	TRINITY_DN44739_c0_g1_i1	=	1	AT2G27690.1	Sh09_p012100	Sspon.007A0009000
TCONS_00046643	XLOC_030332	Sobic.009G147800	Chr09:50483172-50486360	q1	q2	OK	22.078	49.4753	1.1641	2.64956	5e-05	0.0023718	yes	patellin protein, putative, expressed			Chr09	50483172	50486360	Sobic.009G147800.4		=	2	AT4G09160.1	Sh09_p007320	Sspon.007A0009651
TCONS_00046257	XLOC_030137	Sobic.009G106500	Chr09:42950553-42952760	q1	q2	OK	2.41968	33.2838	3.78193	2.14807	0.0037	0.0615306	no	PMR5, putative, expressed			Chr09	42950553	42952760	Sobic.009G106500.3	TRINITY_DN63287_c0_g5_i1	=	2	AT2G40320.1	Sh01_p002750	Sspon.007C0011230
TCONS_00045518	XLOC_029688	Sobic.009G017600	Chr09:1633682-1636453	q1	q2	OK	14.7057	34.3579	1.22426	1.82969	0.00345	0.0587922	no	cupin domain containing protein, expressed			Chr09	1633682	1636453	Sobic.009G017600.1	TRINITY_DN63636_c0_g1_i3	=	1	AT2G28680.1	Sh09_p001730	Sspon.007C0019340
TCONS_00043514	XLOC_028322	Sobic.009G017600	Chr09:1633682-1636453	q1	q2	OK	2980.78	6182.64	1.05253	1.37037	0.0343	0.261672	no	cupin domain containing protein, expressed			Chr09	1633682	1636453	Sobic.009G017600.1	TRINITY_DN63636_c0_g1_i3	x	1	AT2G28680.1	Sh09_p001730	Sspon.007C0019340
TCONS_00044650	XLOC_029105	Sobic.009G169000	Chr09:52498852-52501299	q1	q2	OK	19.9495	56.5203	1.50242	3.31143	5e-05	0.0023718	yes	thiamine pyrophosphate enzyme, C-terminal TPP binding domain containing protein, expressed			Chr09	52498852	52501299	Sobic.009G169000.1	TRINITY_DN64211_c0_g5_i1	=	1	AT5G01320.1	Sh09_p013600	Sspon.007D0007510
TCONS_00044754	XLOC_029172	Sobic.009G181800	Chr09:53566764-53571063	q1	q2	OK	90.9707	195.786	1.1058	2.24306	0.0001	0.00412194	yes	cytochrome P450, putative, expressed			Chr09	53566764	53571063	Sobic.009G181800.1	TRINITY_DN66417_c0_g2_i1	=	1	AT2G40890.1	Sh08_p008760	Sspon.007A0006570
TCONS_00044610	XLOC_029073	Sobic.009G162800	Chr09:51964395-51968670	q1	q2	OK	5.42804	12.2002	1.1684	1.69549	0.0043	0.0681406	no	laccase precursor protein, putative, expressed			Chr09	51964395	51968670	Sobic.009G162800.1	TRINITY_DN39093_c0_g1_i1	=	1	AT5G60020.1	Sh09_p012780	Sspon.007A0008380
TCONS_00045577	XLOC_029728	Sobic.009G027000	Chr09:2424355-2427667	q1	q2	OK	17.5185	45.9058	1.38979	2.56623	5e-05	0.0023718	yes	acyl-coenzyme A dehydrogenase, mitochondrial precursor, putative, expressed			Chr09	2424355	2427667			j	1	AT3G45300.1	Sh09_p002490	Sspon.007A0018840
TCONS_00046975	XLOC_030553	Sobic.009G188000	Chr09:54028132-54037210	q1	q2	OK	17.1243	37.1917	1.11893	2.07924	0.0006	0.0170212	yes	NADPH-dependent FMN reductase domain containing protein, expressed			Chr09	54028132	54037210			=	1	AT5G54500.1	Sh09_p014510	Sspon.007B0006000
TCONS_00043811	XLOC_028523	Sobic.009G055600	Chr09:5628808-5635685	q1	q2	OK	3.31291	10.0743	1.60451	2.48208	0.0004	0.0125264	yes	TKL_IRAK_CrRLK1L-1.10 - The CrRLK1L-1 subfamily has homology to the CrRLK1L homolog, expressed			Chr09	5628808	5635685			=	1	AT3G46290.1	Sh09_p004900	Sspon.007B0016100
TCONS_00046195	XLOC_030099	Sobic.009G100200	Chr09:39224807-39226279	q1	q2	OK	8.83777	68.326	2.95068	5.32575	5e-05	0.0023718	yes	wound-induced protein WI12, putative, expressed			Chr09	39224807	39226279	Sobic.009G100200.1	TRINITY_DN50905_c0_g1_i1	=	1	AT5G01740.1	Sh09_p007290	Sspon.007B0012860
TCONS_00046629	XLOC_030326	Sobic.009G146700	Chr09:50363126-50366843	q1	q2	OK	8.30538	20.3376	1.29203	2.23395	0.0001	0.00412194	yes	universal stress protein domain containing protein, putative, expressed			Chr09	50363126	50366843	Sobic.009G146700.1	TRINITY_DN63517_c1_g3_i1	=	1	AT1G44760.1	Sh03_p027840	Sspon.007B0008610
TCONS_00046880	XLOC_030487	Sobic.009G176800	Chr09:53164852-53165527	q1	q2	OK	8.48278	35.9851	2.08479	2.25044	0.00235	0.0455151	yes	DUF567 domain containing protein, putative, expressed			Chr09	53164852	53165527	Sobic.009G176800.1	TRINITY_DN70307_c0_g2_i1	=	1	AT2G38640.1	Sh09_p014170	Sspon.007B0005420
TCONS_00044608	XLOC_029071	Sobic.009G162500	Chr09:51943204-51948939	q1	q2	OK	55.6916	122.965	1.14272	2.52984	5e-05	0.0023718	yes	cytochrome P450, putative, expressed			Chr09	51943204	51948939	Sobic.009G162500.1	TRINITY_DN59782_c1_g9_i1	=	1	AT5G07990.1	Sh09_p012740	Sspon.007A0008410
TCONS_00046843	XLOC_030464	Sobic.009G172500	Chr09:52753449-52757465	q1	q2	OK	25.2637	54.4952	1.10906	2.66556	5e-05	0.0023718	yes	aminotransferase, putative, expressed			Chr09	52753449	52757465	Sobic.009G172500.1	TRINITY_DN87354_c0_g1_i1	=	1	AT3G08860.1	Sh09_p013840	Sspon.007D0007231
TCONS_00046053	XLOC_030018	Sobic.009G081400	Chr09:11600491-11602419	q1	q2	OK	2.08836	5.25711	1.3319	1.65008	0.00835	0.106721	no	expressed protein			Chr09	11600491	11602419	Sobic.009G081400.1	TRINITY_DN54376_c0_g1_i2	=	1	AT2G46330.1		Sspon.007B0014270
TCONS_00046848	XLOC_030469	Sobic.009G173700	Chr09:52879968-52924065	q1	q2	OK	11.7541	64.0165	2.44528	2.768	0.00015	0.00571105	yes	expansin precursor, putative, expressed			Chr09	52879968	52924065			=	1	AT1G69530.2	Sh03_p024960	Sspon.007D0006960
TCONS_00047391	XLOC_030829	Sobic.009G246800	Chr09:58239183-58243871	q1	q2	OK	2.96091	6.76452	1.19195	1.94687	0.00145	0.0324746	yes	protein Kinase, putative, expressed			Chr09	58239183	58243871	Sobic.009G246800.1	TRINITY_DN72817_c0_g3_i4	=	1	AT2G32800.1	Sh04_p022720	Sspon.007A0001480
TCONS_00047395	XLOC_030833	Sobic.009G248300	Chr09:58340469-58345567	q1	q2	OK	22.4127	60.8598	1.44117	3.40575	5e-05	0.0023718	yes	AAA family ATPase, putative, expressed			Chr09	58340469	58345567	Sobic.009G248300.1	TRINITY_DN36816_c0_g1_i1	=	1	AT1G64110.3	Sh09_p019860	Sspon.007C0000673
TCONS_00043973	XLOC_028644	Sobic.009G078500	Chr09:10457635-10460418	q1	q2	OK	7.29221	35.3937	2.27907	3.73631	5e-05	0.0023718	yes	GDSL-like lipase/acylhydrolase, putative, expressed			Chr09	10457635	10460418	Sobic.009G078500.3	TRINITY_DN53941_c0_g1_i2	=	4	AT5G45910.1	Sh10_p003990	Sspon.007C0013380
TCONS_00046542	XLOC_030279	Sobic.009G136100	Chr09:49161976-49164259	q1	q2	OK	7.8994	48.6365	2.62222	4.28654	5e-05	0.0023718	yes	auxin-induced protein 5NG4, putative, expressed			Chr09	49161976	49164259	Sobic.009G136100.1	TRINITY_DN61183_c1_g1_i1	=	1	AT5G07050.1	Sh09_p010640	Sspon.007D0008840
TCONS_00043499	XLOC_028312	Sobic.009G015700	Chr09:1474888-1477101	q1	q2	OK	272.263	748.498	1.459	3.24318	5e-05	0.0023718	yes	actin-depolymerizing factor, putative, expressed			Chr09	1474888	1477101	Sobic.009G015700.1	TRINITY_DN61945_c0_g2_i8	=	1	AT5G59890.1	Sh04_p021490	Sspon.007B0019830
TCONS_00044894	XLOC_029267	Sobic.009G200200	Chr09:55004316-55013213	q1	q2	OK	6.07843	21.891	1.84857	3.14545	5e-05	0.0023718	yes	trehalose-6-phosphate synthase, putative, expressed			Chr09	55004316	55013213	Sobic.009G200200.1	TRINITY_DN65340_c1_g3_i1	=	1	AT1G78580.1	Sh01_p036690	Sspon.007A0005350
TCONS_00045918	XLOC_029931	Sobic.009G065000	Chr09:6901858-6905225	q1	q2	OK	25.0647	53.4669	1.09299	2.21768	5e-05	0.0023718	yes	OsIAA15 - Auxin-responsive Aux/IAA gene family member, expressed			Chr09	6901858	6905225	Sobic.009G065000.1	TRINITY_DN60368_c0_g1_i3	=	1	AT1G04250.1	Sh03_p003340	Sspon.007B0015330
TCONS_00046337	XLOC_030184	Sobic.009G116766	Chr09:45975753-45984415	q1	q2	OK	2.26839	8.55971	1.91589	1.43099	0.0245	0.211874	no	esterase PIR7, putative, expressed			Chr09	45975753	45984415	Sobic.009G116766.1	TRINITY_DN56282_c0_g2_i1	=	1	AT2G23610.1	Sh09_p008790	Sspon.007B0011561
TCONS_00044535	XLOC_029018	Sobic.009G152600	Chr09:50899845-50901775	q1	q2	OK	5.89545	26.1698	2.15023	3.283	5e-05	0.0023718	yes	soluble inorganic pyrophosphatase, putative, expressed			Chr09	50899845	50901775	Sobic.009G152600.1	TRINITY_DN55889_c0_g1_i1	=	1	AT2G46860.1	Sh06_p020590	Sspon.007A0009280
TCONS_00044451	XLOC_028970	Sobic.009G142100	Chr09:49941564-49942593	q1	q2	OK	4.07592	19.1746	2.234	2.83566	0.00095	0.0239871	yes	DUF538 domain containing protein, putative, expressed			Chr09	49941564	49942593	Sobic.009G142100.1	TRINITY_DN58309_c0_g3_i1	=	1	AT4G02360.1	Sh09_p011180	Sspon.007C0007930
TCONS_00046606	XLOC_030315	Sobic.009G144200	Chr09:50127924-50145139	q1	q2	OK	15.6997	33.8495	1.10839	2.02544	0.00115	0.0278231	yes	glycosyl transferase, putative, expressed			Chr09	50127924	50145139			j	1	AT1G77130.1	Sh_011C11_p000050	Sspon.007C0007690
TCONS_00046728	XLOC_030388	Sobic.009G157100	Chr09:51464197-51466644	q1	q2	OK	7.10155	21.5734	1.60305	2.82411	5e-05	0.0023718	yes	transferase family protein, putative, expressed			Chr09	51464197	51466644	Sobic.009G157100.1	TRINITY_DN63003_c0_g1_i1	=	1	AT5G01210.1	Sh09_p012300	Sspon.007A0008920
TCONS_00044458	XLOC_028975	Sobic.009G142800	Chr09:50005036-50008259	q1	q2	OK	3.93034	17.413	2.14744	3.04846	0.00015	0.00571105	yes	amino acid transporter, putative, expressed			Chr09	50005036	50008259	Sobic.009G142800.4	TRINITY_DN55882_c1_g1_i1	=	3	AT1G77380.1	Sh05_p003840	Sspon.007C0007860
TCONS_00046411	XLOC_030213	Sobic.009G121900	Chr09:47253119-47255033	q1	q2	OK	137.252	319.266	1.21794	3.01336	5e-05	0.0023718	yes	annexin, putative, expressed			Chr09	47253119	47255033	Sobic.009G121900.2	TRINITY_DN60685_c0_g1_i1	=	3	AT2G38750.1	Sh09_p009390	Sspon.007A0011870
TCONS_00045145	XLOC_029441	Sobic.009G231600	Chr09:57151986-57154230	q1	q2	OK	14.5678	48.8089	1.74436	3.28231	5e-05	0.0023718	yes	no apical meristem protein, putative, expressed			Chr09	57151986	57154230	Sobic.009G231600.1	TRINITY_DN58497_c0_g1_i1	=	1	AT4G28500.1	Sh09_p018200	Sspon.007A0002611
TCONS_00046413	XLOC_030215	Sobic.009G122300	Chr09:47279050-47281478	q1	q2	OK	2.51079	5.32244	1.08395	1.06707	0.04445	0.301078	no	white-brown complex homolog protein 16, putative, expressed			Chr09	47279050	47281478	Sobic.009G122300.1	TRINITY_DN64609_c0_g1_i1	=	1	AT5G19410.1	Sh09_p009430	Sspon.007B0012910
TCONS_00046720	XLOC_030383	Sobic.009G156600	Chr09:51414092-51418798	q1	q2	OK	24.5192	64.8991	1.40429	2.91694	5e-05	0.0023718	yes	transmembrane amino acid transporter protein, putative, expressed			Chr09	51414092	51418798	Sobic.009G156600.1	TRINITY_DN55816_c0_g4_i1	=	1	AT5G01240.1	Sh05_p003050	Sspon.007C0006340
TCONS_00044369	XLOC_028915	Sobic.009G130600	Chr09:48403979-48407659	q1	q2	OK	18.7633	44.9102	1.25913	2.7409	5e-05	0.0023718	yes	GDSL-like lipase/acylhydrolase, putative, expressed		ES	Chr09	48403979	48407659	Sobic.009G130600.2	TRINITY_DN62460_c1_g1_i1	=	3	AT1G54790.3	Sh09_p010170	Sspon.007A0010960
TCONS_00046729	XLOC_030389	Sobic.009G157500	Chr09:51501464-51504061	q1	q2	OK	10.0548	26.172	1.38014	2.7324	5e-05	0.0023718	yes	MYB family transcription factor, putative, expressed			Chr09	51501464	51504061	Sobic.009G157500.1	TRINITY_DN57521_c0_g1_i1	=	1	AT5G58900.1	Sh09_p012360	Sspon.ctg0811000
TCONS_00046945	XLOC_030530	Sobic.009G184000	Chr09:53723254-53725757	q1	q2	OK	9.07083	18.2628	1.0096	1.84209	0.0016	0.0346021	yes	ICE-like protease p20 domain containing protein, putative, expressed			Chr09	53723254	53725757	Sobic.009G184000.1	TRINITY_DN60632_c0_g1_i1	=	1	AT1G79330.1	Sh03_p023960	Sspon.007B0006150
TCONS_00046770	XLOC_030414	Sobic.009G162700	Chr09:51956427-51958455	q1	q2	OK	33.4488	104.915	1.6492	3.36756	5e-05	0.0023718	yes	exostosin family domain containing protein, expressed			Chr09	51956427	51958455	Sobic.009G162700.1	TRINITY_DN63027_c0_g1_i7	=	1	AT5G61840.1	Sh09_p012770	Sspon.007D0007880
TCONS_00043971	XLOC_028642	Sobic.009G077800	Chr09:10366423-10367176	q1	q2	OK	17.3691	38.7382	1.15723	1.80757	0.00355	0.0597226	no	expressed protein			Chr09	10366423	10367176	Sobic.009G077800.1	TRINITY_DN56044_c1_g1_i1	=	1	AT2G31090.1		Sspon.007D0012401
TCONS_00044649	XLOC_029104	Sobic.009G168900	Chr09:52488379-52488997	q1	q2	OK	3.06959	14.1826	2.20801	2.00476	0.01805	0.174681	no	zinc finger, C3HC4 type domain containing protein, expressed			Chr09	52488379	52488997	Sobic.009G168900.1	TRINITY_DN68787_c1_g1_i2	=	1	AT3G11110.1	Sh09_p013580	Sspon.007A0007960
TCONS_00047473	XLOC_030879	Sobic.009G257400	Chr09:59160288-59162655	q1	q2	OK	7.33252	19.5982	1.41834	2.04225	0.0009	0.0230464	yes	vacuolar-processing enzyme precursor, putative, expressed			Chr09	59160288	59162655	Sobic.009G257400.1	TRINITY_DN130035_c0_g1_i1	=	1	AT2G25940.1	Sh09_p020620	Sspon.007A0000631
TCONS_00046742	XLOC_030397	Sobic.009G159700	Chr09:51726618-51729400	q1	q2	OK	7.00599	26.1046	1.89765	2.97365	5e-05	0.0023718	yes	expressed protein			Chr09	51726618	51729400	Sobic.009G159700.1	TRINITY_DN61032_c1_g1_i5	=	1	AT5G02020.1	Sh09_p012570	Sspon.007B0007750
TCONS_00030891	XLOC_019995	Sobic.005G041400	Chr05:3828688-3830488	q1	q2	OK	3.11985	10.2973	1.72272	2.23571	0.00055	0.0158514	yes	expressed protein			Chr05	3828688	3830488	Sobic.005G041400.2	TRINITY_DN63008_c0_g8_i1	=	2	AT2G36080.2	Sh04_p020560	Sspon.005D0026720
TCONS_00030434	XLOC_019674	Sobic.005G216900	Chr05:70266947-70267454	q1	q2	OK	21.8507	46.9816	1.10442	1.97624	0.0014	0.0317978	yes	DUF538 domain containing protein, putative, expressed			Chr05	70266947	70267454	Sobic.005G216900.1	TRINITY_DN63545_c0_g1_i1	=	1	AT1G56580.1	Sh08_p008270	Sspon.006C0020650
TCONS_00031428	XLOC_020353	Sobic.005G111200	Chr05:36345635-36347251	q1	q2	OK	5.11985	11.5405	1.17253	1.60675	0.0097	0.117833	no	PB1 domain containing protein, expressed			Chr05	36345635	36347251	Sobic.005G111200.1	TRINITY_DN59665_c0_g1_i1	=	1	AT3G26510.4	Sh08_p010340	Sspon.006C0025140
TCONS_00030204	XLOC_019508	Sobic.005G186400	Chr05:67090883-67109486	q1	q2	OK	9.49944	35.2124	1.89017	2.4932	0.001	0.0249448	yes	patatin, putative, expressed			Chr05	67090883	67109486			=	1	AT2G26560.1	Sh07_p011870	Sspon.002C0035650
TCONS_00030973	XLOC_020053	Sobic.005G052500	Chr05:5292802-5295875	q1	q2	OK	6.18613	21.8919	1.82329	3.1964	5e-05	0.0023718	yes	transmembrane amino acid transporter protein, putative, expressed			Chr05	5292802	5295875	Sobic.005G052500.1	TRINITY_DN60144_c1_g2_i4	=	1	AT1G77690.1	Sh05_p003050	Sspon.005A0024180
TCONS_00029429	XLOC_018951	Sobic.005G087200	Chr05:12289842-12290946	q1	q2	OK	10.4468	29.3529	1.49045	1.93582	0.00165	0.0353139	yes	plant-specific domain TIGR01627 family protein, expressed			Chr05	12289842	12290946	Sobic.005G087200.1	TRINITY_DN71411_c0_g4_i2	=	1	AT4G09990.1	Sh05_p004780	Sspon.005D0023412
TCONS_00029210	XLOC_018793	Sobic.005G061700	Chr05:6718781-6719956	q1	q2	OK	5.51775	14.5147	1.39536	1.85921	0.00395	0.0645018	no	dirigent, putative, expressed			Chr05	6718781	6719956	Sobic.005G061700.1	TRINITY_DN60163_c0_g4_i1	=	1	AT1G65870.1	Sh05_p003330	Sspon.005C0021080
TCONS_00029029	XLOC_018650	Sobic.005G030500	Chr05:2740886-2746820	q1	q2	OK	3.77343	12.9673	1.78093	1.6333	0.02615	0.220734	no	OsRR10 type-A response regulator, expressed			Chr05	2740886	2746820			=	1	AT2G41310.1	Sh04_p011920	Sspon.005D0027541
TCONS_00028955	XLOC_018610	Sobic.005G022500	Chr05:2059368-2065419	q1	q2	OK	14.8381	32.7277	1.14121	2.38874	5e-05	0.0023718	yes	alpha-N-arabinofuranosidase A, putative, expressed		AA	Chr05	2059368	2065419	Sobic.005G022500.1		=	2	AT3G10740.1	Sh08_p001160	Sspon.005B0024510
TCONS_00030537	XLOC_019754	Sobic.005G229100	Chr05:71627407-71631126	q1	q2	OK	4.88367	9.8595	1.01355	1.75375	0.0039	0.0639741	no	leaf senescence related protein, putative, expressed			Chr05	71627407	71631126	Sobic.005G229100.1	TRINITY_DN72853_c2_g9_i2	=	1	AT1G70230.1	Sh03_p016560	Sspon.006C0018700
TCONS_00029243	XLOC_018808	Sobic.005G064200	Chr05:7075339-7079229	q1	q2	OK	6.26229	22.3669	1.8366	3.10574	5e-05	0.0023718	yes	eukaryotic aspartyl protease domain containing protein, expressed			Chr05	7075339	7079229	Sobic.005G064200.1	TRINITY_DN51113_c0_g1_i1	=	2	AT4G33490.2	Sh05_p003530	Sspon.005C0020751
TCONS_00029696	XLOC_019127	Sobic.005G113300	Chr05:41252789-41257286	q1	q2	OK	475.15	1071.6	1.17331	1.82091	0.0015	0.0332343	yes	serine hydroxymethyltransferase, mitochondrial precursor, putative, expressed			Chr05	41252789	41257286	Sobic.005G113300.1	TRINITY_DN63877_c0_g3_i1	=	1	AT4G13930.1	Sh03_p027820	Sspon.006B0018410
TCONS_00030066	XLOC_019395	Sobic.005G164000	Chr05:63936665-63938966	q1	q2	OK	5.87521	12.9519	1.14045	1.75732	0.00795	0.103436	no	glucan endo-1,3-beta-glucosidase precursor, putative, expressed			Chr05	63936665	63938966	Sobic.005G164000.1	TRINITY_DN71100_c1_g4_i2	=	1	AT2G19440.1	Sh04_p002540	Sspon.006C0022580
TCONS_00031981	XLOC_020745	Sobic.005G194400	Chr05:67806287-67808753	q1	q2	OK	5.69957	14.5015	1.34728	1.61351	0.00955	0.116109	no	ribulose bisphosphate carboxylase large chain precursor, putative, expressed			Chr05	67806287	67808753	Sobic.005G194400.1	TRINITY_DN37760_c0_g2_i1	j	1	ATCG00490.1	Sh_222L19_p000040	Sspon.ctg0210970
TCONS_00029213	XLOC_018795	Sobic.005G062000	Chr05:6759653-6761896	q1	q2	OK	9.41667	29.2071	1.63303	3.11261	5e-05	0.0023718	yes	MYB family transcription factor, putative, expressed			Chr05	6759653	6761896	Sobic.005G062000.2	TRINITY_DN66565_c2_g7_i9	=	1	AT4G38620.1	Sh02_p019360	Sspon.005C0021021
TCONS_00029305	XLOC_018858	Sobic.005G072500	Chr05:8723162-8725266	q1	q2	OK	20.3625	45.4221	1.15748	2.29307	0.00035	0.0112279	yes	amino acid transporter, putative, expressed			Chr05	8723162	8725266	Sobic.005G072500.1	TRINITY_DN69173_c3_g4_i1	=	1	AT1G77380.1	Sh05_p003840	Sspon.005B0021040
TCONS_00030640	XLOC_019831	Sobic.005G012200	Chr05:1118385-1126595	q1	q2	OK	9.64301	20.7732	1.10717	2.13142	0.0001	0.00412194	yes	expressed protein			Chr05	1118385	1126595			=	7	AT3G51630.2	Sh09_p000910	Sspon.005C0025350
TCONS_00042239	XLOC_027506	Sobic.008G055800	Chr08:5710580-5711997	q1	q2	OK	9.50709	20.0191	1.0743	1.59127	0.00555	0.0817692	no	MYB family transcription factor, putative, expressed			Chr08	5710580	5711997	Sobic.008G055800.1	TRINITY_DN68478_c1_g2_i2	=	1	AT4G38620.1	Sh02_p019360	Sspon.007A0026641
TCONS_00041238	XLOC_026829	Sobic.008G118700	Chr08:53105841-53110669	q1	q2	OK	4.47454	10.9801	1.29509	2.24813	0.0006	0.0170212	yes	respiratory burst oxidase, putative, expressed			Chr08	53105841	53110669	Sobic.008G118700.1	TRINITY_DN68227_c0_g3_i2	=	1	AT1G09090.2	Sh05_p007290	Sspon.002B0034700
TCONS_00042985	XLOC_027971	Sobic.008G139600	Chr08:57040019-57044866	q1	q2	OK	2.20184	4.57238	1.05423	1.46988	0.01535	0.158858	no	lectin-like receptor kinase, putative, expressed			Chr08	57040019	57044866	Sobic.008G139600.1	TRINITY_DN64276_c0_g1_i3	=	1	AT3G55550.1	Sh08_p009160	Sspon.002A0039090
TCONS_00042676	XLOC_027795	Sobic.008G105500	Chr08:49760625-49764366	q1	q2	OK	7.23776	15.67	1.11439	2.025	0.0008	0.0209302	yes	ureide permease, putative, expressed		AD	Chr08	49760625	49764366	Sobic.008G105500.3	TRINITY_DN40678_c0_g1_i2	=	2	AT2G03530.2	Sh08_p006770	Sspon.002C0043661
TCONS_00041706	XLOC_027137	Sobic.008G176300	Chr08:61049082-61055589	q1	q2	OK	21.2748	53.3194	1.32552	2.8777	5e-05	0.0023718	yes	YABBY domain containing protein, putative, expressed			Chr08	61049082	61055589	Sobic.008G176300.1	TRINITY_DN71150_c1_g2_i2	=	1	AT2G26580.2	Sh08_p012330	Sspon.002B0038880
TCONS_00042360	XLOC_027594	Sobic.008G070350	Chr08:9182012-9185901	q1	q2	OK	3.50184	10.7542	1.61871	1.94725	0.01955	0.183074	no	phosphoribosylamine--glycine ligase, putative, expressed			Chr08	9182012	9185901			=	6	AT1G09830.1	Sh08_p004810	Sspon.007D0021740
TCONS_00043040	XLOC_028001	Sobic.008G145300	Chr08:57669833-57674762	q1	q2	OK	3.29674	8.07542	1.2925	1.8046	0.0046	0.0715621	no	BTBN24 - Bric-a-Brac, Tramtrack, Broad Complex BTB domain with non-phototropic hypocotyl 3 NPH3 domain, expressed			Chr08	57669833	57674762	Sobic.008G145300.3	TRINITY_DN134197_c0_g1_i1	=	4	AT2G14820.1	Sh01_p013630	Sspon.002C0040811
TCONS_00042204	XLOC_027480	Sobic.008G049200	Chr08:4848186-4849152	q1	q2	OK	488.145	1183.18	1.27729	2.7943	5e-05	0.0023718	yes	abscisic stress-ripening, putative, expressed		IR	Chr08	4848186	4849152	Sobic.008G049200.1	TRINITY_DN22664_c0_g2_i1	=	2			Sspon.007D0022961
TCONS_00042082	XLOC_027395	Sobic.008G035501	Chr08:3260361-3264244	q1	q2	OK	2.31093	4.97493	1.1062	1.49795	0.0155	0.159385	no	RING-H2 finger protein, putative, expressed			Chr08	3260361	3264244	Sobic.008G035501.1	TRINITY_DN62602_c2_g1_i3	=	1		Sh05_p002100	Sspon.007D0023880
TCONS_00040772	XLOC_026509	Sobic.008G055100	Chr08:5585341-5586152	q1	q2	OK	6.39228	15.0968	1.23984	1.37749	0.02165	0.196754	no	dirigent, putative, expressed			Chr08	5585341	5586152	Sobic.008G055100.1	TRINITY_DN57459_c1_g1_i1	=	1	AT1G58170.1	Sh08_p004130	Sspon.007B0026800
TCONS_00040862	XLOC_026564	Sobic.008G068200	Chr08:7868534-7871354	q1	q2	OK	3.99322	15.5795	1.96403	2.46122	0.0003	0.00997793	yes	amino acid transporter, putative, expressed			Chr08	7868534	7871354	Sobic.008G068200.1	TRINITY_DN55882_c2_g4_i1	=	1	AT5G49630.1	Sh03_p028020	Sspon.007C0022690
TCONS_00042724	XLOC_027828	Sobic.008G111100	Chr08:51571076-51576175	q1	q2	OK	7.72884	24.4436	1.66113	2.54087	0.0003	0.00997793	yes	transporter family protein, putative, expressed			Chr08	51571076	51576175	Sobic.008G111100.1	TRINITY_DN67285_c0_g1_i1	=	1	AT3G18830.1	Sh08_p007160	Sspon.002A0037081
TCONS_00041913	XLOC_027277	Sobic.008G012300	Chr08:1023814-1029238	q1	q2	OK	4.40487	12.0697	1.45422	2.43629	5e-05	0.0023718	yes	OsRR10 type-A response regulator, expressed			Chr08	1023814	1029238			=	1	AT3G57040.1	Sh04_p011920	Sspon.007D0025870
TCONS_00042574	XLOC_027726	Sobic.008G094700	Chr08:44849146-44850794	q1	q2	OK	12.9548	38.5695	1.57397	2.90457	5e-05	0.0023718	yes	no apical meristem protein, putative, expressed			Chr08	44849146	44850794	Sobic.008G094700.1	TRINITY_DN66290_c4_g2_i1	=	1	AT5G13180.1	Sh08_p006110	Sspon.002A0036320
TCONS_00040680	XLOC_026443	Sobic.008G042300	Chr08:4139493-4146166	q1	q2	OK	11.5775	26.9395	1.2184	2.04823	0.00105	0.0260573	yes	HVA22, putative, expressed			Chr08	4139493	4146166	Sobic.008G042300.1	TRINITY_DN68492_c0_g1_i1	=	1	AT1G75700.1	Sh08_p003360	Sspon.007C0024630
TCONS_00043152	XLOC_028069	Sobic.008G163000	Chr08:59668303-59669306	q1	q2	OK	4.64427	10.7578	1.21186	1.54679	0.03105	0.246695	no	OsSAUR57 - Auxin-responsive SAUR gene family member, expressed			Chr08	59668303	59669306	Sobic.008G163000.1	TRINITY_DN60229_c1_g1_i1	=	1	AT5G20820.1	Sh04_p024210	Sspon.002A0041420
TCONS_00023001	XLOC_014762	Sobic.004G003401	Chr04:281173-292912	q1	q2	OK	17.6001	38.3038	1.1219	1.45566	0.0247	0.212714	no	expressed protein			Chr04	281173	292912			=	2	AT2G45660.1	Sh04_p000180	Sspon.004D0028170
TCONS_00026674	XLOC_017179	Sobic.004G105800	Chr04:10005803-10007749	q1	q2	OK	2.81831	7.35567	1.38403	1.71961	0.01715	0.169369	no	peroxidase precursor, putative, expressed			Chr04	10005803	10007749	Sobic.004G105800.1	TRINITY_DN62163_c2_g1_i1	=	1	AT5G05340.1	Sh04_p007890	Sspon.004C0018090
TCONS_00024901	XLOC_016014	Sobic.004G237000	Chr04:58488863-58490438	q1	q2	OK	11.3991	26.6484	1.22513	1.9824	0.0028	0.0510207	no	helix-loop-helix DNA-binding domain containing protein, expressed			Chr04	58488863	58490438	Sobic.004G237000.1	TRINITY_DN60447_c0_g1_i4	=	1	AT1G26945.1	Sh04_p016760	Sspon.004C0004910
TCONS_00025134	XLOC_016180	Sobic.004G268700	Chr04:61294517-61297495	q1	q2	OK	7.55814	15.3412	1.02131	1.91797	0.00155	0.0339265	yes	cytochrome P450, putative, expressed			Chr04	61294517	61297495	Sobic.004G268700.1	TRINITY_DN3426_c0_g1_i1	=	1	AT4G19230.1	Sh02_p014610	Sspon.004C0006830
TCONS_00027780	XLOC_017875	Sobic.004G242900	Chr04:59091868-59093179	q1	q2	OK	3.82906	22.002	2.52257	3.70451	0.0002	0.00725213	yes	WD domain, G-beta repeat domain containing protein, expressed			Chr04	59091868	59093179	Sobic.004G242900.1	TRINITY_DN66306_c0_g1_i1	=	1	AT1G24130.1	Sh03_p000540	Sspon.004D0005940
TCONS_00024806	XLOC_015945	Sobic.004G224000	Chr04:57467607-57475205	q1	q2	OK	27.866	55.8135	1.00211	2.37503	5e-05	0.0023718	yes	transposon protein, putative, unclassified, expressed			Chr04	57467607	57475205			=	1	AT1G65730.1	Sh06_p009990	Sspon.004B0008880
TCONS_00023042	XLOC_014782	Sobic.004G007600	Chr04:678309-681085	q1	q2	OK	34.3192	71.2276	1.05342	2.25735	0.0002	0.00725213	yes	glycosyltransferase protein, putative, expressed			Chr04	678309	681085	Sobic.004G007600.1	TRINITY_DN72151_c2_g1_i1	=	1	AT3G18180.1	Sh10_p011030	Sspon.004A0026360
TCONS_00027045	XLOC_017408	Sobic.004G153700	Chr04:48599571-48600774	q1	q2	OK	4.85301	15.351	1.66138	2.28504	0.00045	0.0136777	yes	expressed protein			Chr04	48599571	48600774	Sobic.004G153700.1	TRINITY_DN66220_c0_g1_i1	=	1	AT5G47920.1	Sh04_p010400	Sspon.004D0016280
TCONS_00026507	XLOC_017066	Sobic.004G083100	Chr04:6838578-6841251	q1	q2	OK	4.58602	9.46697	1.04566	1.55534	0.013	0.142921	no	glycosyl hydrolases family 17, putative, expressed			Chr04	6838578	6841251	Sobic.004G083100.1	TRINITY_DN58534_c0_g1_i1	=	1	AT3G15800.1	Sh04_p006480	Sspon.004D0017536
TCONS_00024882	XLOC_016001	Sobic.004G233700	Chr04:58230039-58236011	q1	q2	OK	15.8515	37.1948	1.23048	2.83486	5e-05	0.0023718	yes	glycosyl hydrolase family 3 protein, putative, expressed			Chr04	58230039	58236011			=	2	AT1G78060.1	Sh04_p016360	Sspon.004C0004652
TCONS_00023517	XLOC_015081	Sobic.004G062500	Chr04:5041259-5046446	q1	q2	OK	277.357	750.466	1.43604	2.49153	5e-05	0.0023718	yes	AMP-binding domain containing protein, expressed			Chr04	5041259	5046446	Sobic.004G062500.1	TRINITY_DN64492_c0_g1_i2	=	1	AT3G21240.1	Sh04_p004460	Sspon.004C0021591
TCONS_00023808	XLOC_015284	Sobic.004G101200	Chr04:9316331-9317630	q1	q2	OK	9.40199	20.8895	1.15174	1.91284	0.0027	0.0499535	yes	meiosis 5, putative, expressed			Chr04	9316331	9317630	Sobic.004G101200.1	TRINITY_DN70317_c2_g1_i1	=	1	AT2G42840.1	Sh04_p007610	Sspon.004A0016610
TCONS_00023870	XLOC_015323	Sobic.004G107900	Chr04:10369748-10372035	q1	q2	OK	4.59748	23.1316	2.33095	3.31863	5e-05	0.0023718	yes	bZIP transcription factor family protein, putative, expressed			Chr04	10369748	10372035	Sobic.004G107900.1	TRINITY_DN36469_c0_g1_i1	=	1	AT3G58120.1	Sh04_p008080	Sspon.004D0017672
TCONS_00026790	XLOC_017255	Sobic.004G121200	Chr04:13274662-13278061	q1	q2	OK	5.1449	27.5356	2.42009	3.80453	5e-05	0.0023718	yes	GDSL-like lipase/acylhydrolase, putative, expressed			Chr04	13274662	13278061	Sobic.004G121200.1	TRINITY_DN45332_c0_g1_i3	=	1	AT5G45910.1	Sh04_p008910	Sspon.008B0018620
TCONS_00026233	XLOC_016901	Sobic.004G048700	Chr04:3929950-3934113	q1	q2	OK	10.9825	28.0233	1.35142	2.67512	5e-05	0.0023718	yes	SCO1 protein homolog, mitochondrial precursor, putative, expressed			Chr04	3929950	3934113	Sobic.004G048700.1	TRINITY_DN55640_c0_g1_i1	=	1	AT3G08950.1	Sh08_p001550	Sspon.004C0022660
TCONS_00023888	XLOC_015336	Sobic.004G111100	Chr04:10904451-10908103	q1	q2	OK	169.346	346.6	1.03329	2.03322	0.00085	0.0219604	yes	GDSL-like lipase/acylhydrolase, putative, expressed			Chr04	10904451	10908103	Sobic.004G111100.1	TRINITY_DN69041_c0_g1_i1	=	1	AT5G45910.1	Sh10_p003950	Sspon.004B0017310
TCONS_00024853	XLOC_015976	Sobic.004G229500	Chr04:57943920-57945259	q1	q2	OK	2.15894	8.05295	1.89919	1.87485	0.01205	0.136737	no	phosphate-induced protein 1 conserved region domain containing protein, expressed			Chr04	57943920	57945259	Sobic.004G229500.1	TRINITY_DN50840_c0_g1_i1	=	1	AT4G08950.1	Sh10_p007850	Sspon.004A0003830
TCONS_00028229	XLOC_018160	Sobic.004G295900	Chr04:63570689-63575500	q1	q2	OK	2.37731	6.10471	1.36059	1.40599	0.0267	0.223551	no	cell division cycle protein 23, putative, expressed		IR	Chr04	63570689	63575500	Sobic.004G295900.2		=	3	AT3G48150.1	Sh03_p028600	Sspon.004D0009950
TCONS_00027667	XLOC_017800	Sobic.004G229200	Chr04:57912383-57914071	q1	q2	OK	23.9257	49.2293	1.04096	2.08334	0.0011	0.0269742	yes	phosphate-induced protein 1 conserved region domain containing protein, expressed			Chr04	57912383	57914071	Sobic.004G229200.1	TRINITY_DN51150_c0_g1_i1	=	1	AT4G08950.1	Sh07_p018150	Sspon.004C0004470
TCONS_00025054	XLOC_016129	Sobic.004G259432	Chr04:60481337-60482571	q1	q2	OK	15.6105	38.1722	1.29	2.13793	0.00035	0.0112279	yes	arabinogalactan peptide 23 precursor, putative, expressed			Chr04	60481337	60482571	Sobic.004G259432.1	TRINITY_DN71020_c1_g1_i2	=	1			Sspon.004C0006100
TCONS_00024791	XLOC_015936	Sobic.004G222000	Chr04:57220819-57224296	q1	q2	OK	13.4278	86.1492	2.68161	4.96727	5e-05	0.0023718	yes	aquaporin protein, putative, expressed			Chr04	57220819	57224296	Sobic.004G222000.1	TRINITY_DN53277_c0_g3_i1	=	1	AT3G53420.2	Sh_152B11_p000050	Sspon.004B0008960
TCONS_00023502	XLOC_015069	Sobic.004G059900	Chr04:4803663-4806909	q1	q2	OK	74.9008	169.988	1.18238	1.78922	0.0118	0.134958	no	bZIP transcription factor domain containing protein, expressed		AA	Chr04	4803663	4806909	Sobic.004G059900.1	TRINITY_DN66375_c2_g7_i1	=	3	AT5G24800.1	Sh04_p004210	Sspon.004D0023480
TCONS_00028301	XLOC_018194	Sobic.004G303466	Chr04:64241689-64242477	q1	q2	OK	13.7816	126.629	3.1998	3.71848	0.0034	0.0582834	no	cytochrome c oxidase subunit 1, putative, expressed			Chr04	64241689	64242477	Sobic.004G303466.1		=	1	ATMG01360.1		Sspon.ctg0216300
TCONS_00025644	XLOC_016519	Sobic.004G333600	Chr04:66631011-66634540	q1	q2	OK	8.41007	19.0481	1.17945	2.36628	5e-05	0.0023718	yes	heparanase-like protein precursor, putative, expressed			Chr04	66631011	66634540	Sobic.004G333600.1	TRINITY_DN31454_c0_g1_i1	=	1	AT5G34940.2	Sh04_p025550	Sspon.004C0002530
TCONS_00024596	XLOC_015801	Sobic.004G197600	Chr04:54869062-54874521	q1	q2	OK	18.2335	37.4254	1.03742	2.50319	5e-05	0.0023718	yes	glycerophosphoryl diester phosphodiesterase family protein, putative, expressed			Chr04	54869062	54874521	Sobic.004G197600.1	TRINITY_DN72038_c2_g3_i5	=	1	AT4G26690.1	Sh04_p013370	Sspon.004B0010830
TCONS_00024738	XLOC_015897	Sobic.004G215500	Chr04:56540846-56542844	q1	q2	OK	22.6454	59.8945	1.40321	2.89316	5e-05	0.0023718	yes	GDSL-like lipase/acylhydrolase, putative, expressed			Chr04	56540846	56542844	Sobic.004G215500.2	TRINITY_DN62405_c1_g3_i1	=	2	AT3G04290.1	Sh07_p012230	Sspon.004C0010760
TCONS_00028302	XLOC_018195	Sobic.004G303500	Chr04:64242735-64243340	q1	q2	OK	53.429	838.526	3.97216	6.06774	5e-05	0.0023718	yes	DNA-directed RNA polymerase subunit beta, putative, expressed			Chr04	64242735	64243340	Sobic.004G303500.2	TRINITY_DN129554_c0_g1_i1	=	1	ATCG00190.1	Sh03_p018520	Sspon.ctg0211130
TCONS_00026106	XLOC_016821	Sobic.004G031100	Chr04:2492696-2494487	q1	q2	OK	174.767	487.271	1.47929	2.63698	5e-05	0.0023718	yes	CPuORF1 - conserved peptide uORF-containing transcript, expressed			Chr04	2492696	2494487			=	1	AT4G34590.1	Sh04_p001960	Sspon.004D0026150
TCONS_00025309	XLOC_016299	Sobic.004G290800	Chr04:63169783-63172239	q1	q2	OK	5.53634	11.8275	1.09514	1.82894	0.0031	0.0546961	no	scarecrow, putative, expressed			Chr04	63169783	63172239	Sobic.004G290800.1	TRINITY_DN71110_c0_g8_i1	=	1	AT4G00150.1	Sh01_p023010	Sspon.004A0008600
TCONS_00028224	XLOC_018155	Sobic.004G295400	Chr04:63517660-63519159	q1	q2	OK	2.92216	8.61313	1.5595	1.59496	0.01245	0.138666	no	amino acid kinase, putative, expressed			Chr04	63517660	63519159	Sobic.004G295400.1	TRINITY_DN64512_c0_g1_i2	=	1	AT3G57560.1	Sh04_p021830	Sspon.004B0007510
TCONS_00026179	XLOC_016863	Sobic.004G042700	Chr04:3495210-3498878	q1	q2	OK	32.9427	100.64	1.61117	3.13821	5e-05	0.0023718	yes	endoglucanase, putative, expressed			Chr04	3495210	3498878	Sobic.004G042700.1	TRINITY_DN62952_c0_g1_i1	=	1	AT2G32990.1	Sh07_p009460	Sspon.004B0023660
TCONS_00028392	XLOC_018254	Sobic.004G312800	Chr04:64961830-64964758	q1	q2	OK	7.58927	16.975	1.16138	1.38828	0.0213	0.194061	no	tyrosine phosphatase family protein, putative, expressed			Chr04	64961830	64964758	Sobic.004G312800.1	TRINITY_DN32033_c0_g1_i1	=	1	AT1G05000.1	Sh04_p023610	Sspon.004C0003782
TCONS_00027841	XLOC_017918	Sobic.004G251300	Chr04:59757179-59759005	q1	q2	OK	121.288	316.775	1.38502	2.01802	0.0017	0.03617	yes	homeobox associated leucine zipper, putative, expressed		AA	Chr04	59757179	59759005	Sobic.004G251300.1	TRINITY_DN62939_c0_g1_i4	=	3	AT3G01470.1	Sh02_p011840	Sspon.004C0005670
TCONS_00027840	XLOC_017918	Sobic.004G251300	Chr04:59757179-59759005	q1	q2	OK	65.8752	179.046	1.44252	1.30454	0.03185	0.250438	no	homeobox associated leucine zipper, putative, expressed		AA	Chr04	59757179	59759005	Sobic.004G251300.1	TRINITY_DN62939_c0_g1_i4	=	3	AT3G01470.1	Sh02_p011840	Sspon.004C0005670
TCONS_00026107	XLOC_016821	Sobic.004G031200	Chr04:2492696-2494487	q1	q2	OK	30.8329	69.0391	1.16294	1.86617	0.00185	0.0382916	yes				Chr04	2492696	2494487			=	1	AT1G75388.1		Sspon.006A0023310
TCONS_00024722	XLOC_015884	Sobic.004G212500	Chr04:56218138-56230913	q1	q2	OK	2.14963	5.33832	1.3123	1.29972	0.0368	0.272709	no	expressed protein			Chr04	56218138	56230913	Sobic.004G212600.7		=	1	AT1G80860.1	Sh04_p014680	Sspon.004D0012221
TCONS_00024622	XLOC_015822	Sobic.004G201300	Chr04:55299575-55302358	q1	q2	OK	9.27674	25.6587	1.46776	2.60583	5e-05	0.0023718	yes	BTBN3 - Bric-a-Brac, Tramtrack, Broad Complex BTB domain with non-phototropic hypocotyl 3 NPH3 domain, expressed			Chr04	55299575	55302358	Sobic.004G201300.1	TRINITY_DN125048_c1_g1_i1	=	1	AT1G67900.3	Sh04_p013590	Sspon.004D0013110
TCONS_00028167	XLOC_018113	Sobic.004G287600	Chr04:62966668-62971040	q1	q2	OK	6.3786	26.3535	2.04668	3.21533	5e-05	0.0023718	yes	tetracycline transporter protein, putative, expressed			Chr04	62966668	62971040	Sobic.004G287600.1	TRINITY_DN63934_c0_g1_i1	=	3	AT2G16990.2	Sh04_p021180	Sspon.004D0009560
TCONS_00026775	XLOC_017243	Sobic.004G120150	Chr04:13038794-13039158	q1	q2	OK	2.81364	41.8809	3.89579	2.63682	0.044	0.299291	no	ATP synthase, putative, expressed			Chr04	13038794	13039158	Sobic.004G120150.1	TRINITY_DN67449_c0_g6_i1	=	1	ATMG01190.1	Sh03_p018080	Sspon.ctg0211600
TCONS_00026831	XLOC_017280	Sobic.004G125900	Chr04:14905097-14912354	q1	q2	OK	4.51669	11.6214	1.36344	2.41747	0.0001	0.00412194	yes	ethylene-responsive protein related, putative, expressed			Chr04	14905097	14912354	Sobic.004G125900.1	TRINITY_DN66915_c0_g1_i2	=	1	AT4G29100.1	Sh04_p009520	Sspon.004D0018152
TCONS_00026238	XLOC_016903	Sobic.004G049400	Chr04:3987001-3987972	q1	q2	OK	16.327	44.1968	1.43668	2.39965	0.0001	0.00412194	yes	wound induced protein, putative, expressed			Chr04	3987001	3987972	Sobic.004G049400.1	TRINITY_DN65274_c2_g27_i2	=	1	AT4G10270.1		Sspon.004A0022470
TCONS_00025369	XLOC_016334	Sobic.004G298400	Chr04:63778459-63782424	q1	q2	OK	14.0591	35.983	1.35581	2.72112	0.0001	0.00412194	yes	WRKY36, expressed			Chr04	63778459	63782424	Sobic.004G298400.1	TRINITY_DN60399_c4_g1_i1	=	1	AT2G44745.1	Sh04_p021920	Sspon.004D0010310
TCONS_00027108	XLOC_017455	Sobic.004G163600	Chr04:51289825-51291575	q1	q2	OK	9.85774	21.2615	1.10891	1.75532	0.00615	0.0877497	no	expressed protein		IR	Chr04	51289825	51291575	Sobic.004G163600.2	TRINITY_DN62029_c1_g4_i1	=	2	AT3G09980.1	Sh04_p011080	Sspon.004D0015780
TCONS_00028388	XLOC_018251	Sobic.004G312500	Chr04:64939511-64943098	q1	q2	OK	6.20372	26.4524	2.09219	3.67021	5e-05	0.0023718	yes	nitrate reductase, putative, expressed			Chr04	64939511	64943098	Sobic.004G312500.1	TRINITY_DN72154_c1_g4_i3	=	1	AT1G77760.1	Sh04_p023580	Sspon.004A0003241
TCONS_00027340	XLOC_017597	Sobic.004G190500	Chr04:54229191-54232507	q1	q2	OK	3.21451	8.24913	1.35965	1.76225	0.0046	0.0715622	no	sucrose transporter BoSUT1, putative, expressed			Chr04	54229191	54232507	Sobic.004G190500.1	TRINITY_DN66176_c0_g1_i4	=	1	AT2G02860.1	Sh07_p017240	Sspon.004A0012390
TCONS_00023025	XLOC_014770	Sobic.004G004800	Chr04:418238-423162	q1	q2	OK	56.0771	171.327	1.61127	3.67377	5e-05	0.0023718	yes	glycosyl hydrolases, putative, expressed			Chr04	418238	423162	Sobic.004G004800.1	TRINITY_DN69639_c3_g1_i3	=	1	AT1G12240.1	Sh06_p010830	Sspon.ctg0121210
TCONS_00027668	XLOC_017801	Sobic.004G229800	Chr04:57967629-57969677	q1	q2	OK	3.14372	6.37842	1.02073	1.1898	0.03655	0.272019	no	cytokinin-O-glucosyltransferase 2, putative, expressed			Chr04	57967629	57969677	Sobic.004G229800.1	TRINITY_DN61979_c4_g1_i5	=	1	AT1G22360.1	Sh07_p009890	Sspon.004C0004490
TCONS_00026467	XLOC_017041	Sobic.004G078600	Chr04:6461421-6465436	q1	q2	OK	19.9922	43.0864	1.10779	2.60695	0.0001	0.00412194	yes	lipoxygenase, putative, expressed			Chr04	6461421	6465436	Sobic.004G078600.1	TRINITY_DN62422_c1_g1_i3	=	2	AT3G45140.1	Sh04_p005930	Sspon.004A0024220
TCONS_00023159	XLOC_014866	Sobic.004G024200	Chr04:1975585-1979504	q1	q2	OK	35.883	78.7275	1.13357	2.55734	0.0001	0.00412194	yes	transmembrane BAX inhibitor motif-containing protein, putative, expressed			Chr04	1975585	1979504	Sobic.004G024200.1	TRINITY_DN65830_c0_g3_i1	=	1	AT5G47120.1	Sh04_p001320	Sspon.004B0024980
TCONS_00023024	XLOC_014769	Sobic.004G004600	Chr04:397740-402699	q1	q2	OK	6.93016	15.3645	1.14864	2.23291	0.0002	0.00725213	yes	IQ calmodulin-binding motif family protein, putative, expressed			Chr04	397740	402699	Sobic.004G004600.2	TRINITY_DN65273_c0_g1_i7	=	2	AT5G62390.1		Sspon.004C0026590
TCONS_00025610	XLOC_016494	Sobic.004G329000	Chr04:66317699-66326998	q1	q2	OK	4.6757	9.52492	1.02652	1.52949	0.01295	0.14248	no	OsSCP10 - Putative Serine Carboxypeptidase homologue, expressed			Chr04	66317699	66326998			=	2	AT4G30610.1	Sh04_p024990	Sspon.004D0003580
TCONS_00025473	XLOC_016405	Sobic.004G313100	Chr04:64990567-64993143	q1	q2	OK	11.1351	41.8733	1.91092	3.55586	5e-05	0.0023718	yes	1-aminocyclopropane-1-carboxylate oxidase protein, putative, expressed			Chr04	64990567	64993143	Sobic.004G313100.1	TRINITY_DN37794_c0_g2_i1	=	1	AT1G05010.1	Sh02_p014360	Sspon.004C0003731
TCONS_00027690	XLOC_017817	Sobic.004G232900	Chr04:58178307-58181329	q1	q2	OK	5.719	19.499	1.76956	2.723	0.00015	0.00571105	yes	uncharacterized glycosyl hydrolase Rv2006/MT2062, putative, expressed			Chr04	58178307	58181329	Sobic.004G232900.1	TRINITY_DN67920_c1_g3_i1	=	2	AT4G39770.1	Sh04_p016300	Sspon.004A0004010
TCONS_00027850	XLOC_017924	Sobic.004G252600	Chr04:59862688-59863198	q1	q2	OK	17.5221	45.6832	1.38249	2.1516	0.0013	0.0302873	yes	bZIP transcription factor domain containing protein, expressed			Chr04	59862688	59863198	Sobic.004G252600.1	TRINITY_DN48159_c0_g1_i1	=	1	AT3G30530.1	Sh10_p009770	Sspon.004D0006550
TCONS_00024078	XLOC_015456	Sobic.004G133400	Chr04:20754041-20754967	q1	q2	OK	67.6401	192.69	1.51033	3.42434	5e-05	0.0023718	yes	eukaryotic translation initiation factor 1A, putative, expressed			Chr04	20754041	20754967	Sobic.004G133400.1	TRINITY_DN56425_c2_g1_i1	=	2	AT2G04520.1	Sh04_p009960	Sspon.004D0017750
TCONS_00026137	XLOC_016837	Sobic.004G035800	Chr04:2892287-2894651	q1	q2	OK	14.8907	36.8385	1.3068	2.52376	0.00055	0.0158514	yes	retrotransposon protein, putative, unclassified, expressed			Chr04	2892287	2894651	Sobic.004G035800.1	TRINITY_DN60966_c0_g4_i1	=	1	AT1G12040.1	Sh03_p011300	Sspon.004C0016740
TCONS_00024941	XLOC_016044	Sobic.004G243500	Chr04:59115043-59117226	q1	q2	OK	13.8513	29.9737	1.11367	1.88927	0.0024	0.046236	yes	GDSL-like lipase/acylhydrolase, putative, expressed		IR	Chr04	59115043	59117226	Sobic.004G243500.1	TRINITY_DN61029_c0_g1_i1	=	2	AT5G55050.1	Sh04_p017200	Sspon.004D0005890
TCONS_00024289	XLOC_015599	Sobic.004G157300	Chr04:49886945-49891210	q1	q2	OK	2.19653	10.9329	2.31537	2.53573	0.0064	0.0898983	no	glycerophosphoryl diester phosphodiesterase family protein, putative, expressed			Chr04	49886945	49891210	Sobic.004G157300.1	TRINITY_DN52521_c0_g5_i1	=	1	AT3G02040.1		Sspon.004C0014810
TCONS_00027569	XLOC_017742	Sobic.004G218700	Chr04:56817293-56822184	q1	q2	OK	2.87221	6.83623	1.25104	2.17665	0.00055	0.0158514	yes	alcohol oxidase, putative, expressed			Chr04	56817293	56822184	Sobic.004G218700.1	TRINITY_DN72323_c1_g3_i2	=	1	AT4G28570.1	Sh04_p015270	Sspon.004C0010560
TCONS_00027117	XLOC_017459	Sobic.004G164200	Chr04:51358104-51359725	q1	q2	OK	50.4863	104.603	1.05095	2.21916	0.00015	0.00571105	yes	heavy metal-associated domain containing protein, expressed			Chr04	51358104	51359725	Sobic.004G164200.1	TRINITY_DN13277_c0_g1_i1	=	1	AT3G56240.1	Sh07_p010310	Sspon.004D0015710
TCONS_00024554	XLOC_015775	Sobic.004G191700	Chr04:54350112-54352306	q1	q2	OK	3.51153	8.75051	1.31727	1.73288	0.0075	0.0997335	no	No apical meristem protein, putative, expressed			Chr04	54350112	54352306	Sobic.004G191700.1	TRINITY_DN52084_c0_g1_i1	=	1	AT5G61430.1	Sh04_p012870	Sspon.004D0013870
TCONS_00026548	XLOC_017087	Sobic.004G086500	Chr04:7275918-7277742	q1	q2	OK	3.09833	50.2982	4.02094	5.53796	5e-05	0.0023718	yes	expressed protein			Chr04	7275918	7277742	Sobic.004G086500.1	TRINITY_DN57649_c0_g1_i1	=	1	AT4G32460.2	Sh03_p014860	Sspon.004B0019930
TCONS_00025345	XLOC_016318	Sobic.004G295100	Chr04:63501043-63502618	q1	q2	OK	5.50206	23.6357	2.10293	2.73266	5e-05	0.0023718	yes	aquaporin protein, putative, expressed			Chr04	63501043	63502618	Sobic.004G295100.1	TRINITY_DN56382_c1_g2_i1	=	1	AT5G47450.1	Sh04_p021800	Sspon.004D0009900
TCONS_00024651	XLOC_015842	Sobic.004G205100	Chr04:55645510-55649270	q1	q2	OK	140.638	327.102	1.21776	2.79268	5e-05	0.0023718	yes	glyceraldehyde-3-phosphate dehydrogenase, putative, expressed			Chr04	55645510	55649270	Sobic.004G205100.1	TRINITY_DN45810_c0_g1_i1	=	1	AT1G13440.1	Sh09_p001620	Sspon.004A0011141
TCONS_00024847	XLOC_015971	Sobic.004G228500	Chr04:57822065-57823487	q1	q2	OK	16.9052	54.0631	1.67718	2.76319	5e-05	0.0023718	yes	plastocyanin-like domain containing protein, putative, expressed			Chr04	57822065	57823487	Sobic.004G228500.1	TRINITY_DN60989_c2_g1_i1	=	1	AT1G72230.1	Sh02_p015380	Sspon.004A0003740
TCONS_00037763	XLOC_024515	Sobic.007G115700	Chr07:50124185-50124974	q1	q2	OK	5.74688	30.851	2.42447	2.56738	0.0004	0.0125264	yes	expressed protein			Chr07	50124185	50124974	Sobic.007G115700.1	TRINITY_DN70112_c0_g1_i1	=	1	AT5G46060.1	Sh07_p008600	Sspon.006C0009940
TCONS_00037149	XLOC_024100	Sobic.007G044300	Chr07:4494030-4502775	q1	q2	OK	84.8375	180.969	1.09297	2.52879	5e-05	0.0023718	yes	peptide transporter PTR2, putative, expressed			Chr07	4494030	4502775	Sobic.007G044300.1	TRINITY_DN8016_c0_g1_i1	=	1	AT1G12110.1	Sh01_p044530	Sspon.006B0014310
TCONS_00038027	XLOC_024691	Sobic.007G144900	Chr07:57492141-57494256	q1	q2	OK	2.05502	5.68943	1.46913	2.0869	0.00145	0.0324746	yes	GDU1, putative, expressed			Chr07	57492141	57494256	Sobic.007G144900.1	TRINITY_DN58600_c0_g1_i1	=	1	AT5G57685.1	Sh07_p007570	Sspon.006C0007820
TCONS_00038614	XLOC_025077	Sobic.007G218800	Chr07:64709896-64711491	q1	q2	OK	60.8796	247.717	2.02466	1.87281	0.00185	0.0382916	yes	caffeoyl-CoA O-methyltransferase, putative, expressed			Chr07	64709896	64711491	Sobic.007G218800.1	TRINITY_DN56849_c0_g1_i1	=	1	AT4G34050.1		Sspon.006A0001410
TCONS_00038615	XLOC_025077	Sobic.007G218800	Chr07:64709896-64711491	q1	q2	OK	335.162	923.411	1.46211	2.50989	5e-05	0.0023718	yes	caffeoyl-CoA O-methyltransferase, putative, expressed			Chr07	64709896	64711491	Sobic.007G218800.1	TRINITY_DN56849_c0_g1_i1	j	1	AT4G34050.1		Sspon.006A0001410
TCONS_00039885	XLOC_025929	Sobic.007G172100	Chr07:60704881-60706480	q1	q2	OK	3.01296	31.3067	3.37722	3.92757	5e-05	0.0023718	yes	vignain precursor, putative, expressed			Chr07	60704881	60706480	Sobic.007G172100.1	TRINITY_DN68674_c4_g2_i1	=	1	AT5G50260.1	Sh07_p013330	Sspon.006C0005051
TCONS_00038400	XLOC_024945	Sobic.007G192300	Chr07:62502278-62505522	q1	q2	OK	3.79545	10.3427	1.44627	1.91028	0.00235	0.0455151	yes	peroxidase precursor, putative, expressed			Chr07	62502278	62505522	Sobic.007G192300.1	TRINITY_DN66063_c3_g1_i2	=	1	AT4G37530.1	Sh07_p015180	Sspon.006D0002210
TCONS_00037093	XLOC_024067	Sobic.007G039100	Chr07:3776103-3779183	q1	q2	OK	7.17096	15.3891	1.10167	2.02578	0.00115	0.0278231	yes	myb-like DNA-binding domain containing protein, putative, expressed			Chr07	3776103	3779183	Sobic.007G039100.1	TRINITY_DN65651_c0_g2_i2	=	1	AT1G63910.1	Sh02_p021900	Sspon.006B0015100
TCONS_00037869	XLOC_024586	Sobic.007G126900	Chr07:54089548-54092568	q1	q2	OK	3.83894	8.38623	1.12731	1.56264	0.01305	0.143036	no	heat shock protein DnaJ, putative, expressed			Chr07	54089548	54092568	Sobic.007G126900.1	TRINITY_DN71027_c0_g2_i3	=	1	AT5G23040.1	Sh07_p009110	Sspon.006B0008291
TCONS_00037960	XLOC_024637	Sobic.007G137300	Chr07:56497769-56501149	q1	q2	OK	9.87803	21.8021	1.14217	1.9343	0.0022	0.0433646	yes	myb-like DNA-binding domain containing protein, expressed			Chr07	56497769	56501149			=	3	AT3G04030.3	Sh01_p030610	Sspon.006A0007780
TCONS_00039839	XLOC_025897	Sobic.007G166900	Chr07:60187172-60190004	q1	q2	OK	172.332	775.973	2.17082	4.55898	5e-05	0.0023718	yes	auxin-induced protein 5NG4, putative, expressed			Chr07	60187172	60190004	Sobic.007G166900.1	TRINITY_DN71970_c1_g1_i1	=	1	AT1G75500.2	Sh07_p012600	Sspon.006D0004890
TCONS_00037515	XLOC_024357	Sobic.007G090460	Chr07:13940088-13941408	q1	q2	OK	29.8744	78.8332	1.39989	2.93469	5e-05	0.0023718	yes	glycosyl hydrolases family 16, putative, expressed			Chr07	13940088	13941408	Sobic.007G090460.1	TRINITY_DN60927_c2_g4_i1	=	1	AT5G57540.1	Sh07_p007730	Sspon.006A0011620
TCONS_00039822	XLOC_025887	Sobic.007G163800	Chr07:59821904-59829921	q1	q2	OK	34.9467	92.2292	1.40007	3.08025	5e-05	0.0023718	yes	multidrug resistance protein, putative, expressed		IR	Chr07	59821904	59829921	Sobic.007G163800.2	TRINITY_DN43671_c0_g1_i1	=	2	AT2G36910.1	Sh07_p012340	Sspon.006D0005330
TCONS_00038295	XLOC_024863	Sobic.007G177100	Chr07:61085886-61087423	q1	q2	OK	8.42685	21.8897	1.37719	2.21745	0.0008	0.0209302	yes	MYB family transcription factor, putative, expressed			Chr07	61085886	61087423	Sobic.007G177100.1	TRINITY_DN57115_c0_g1_i1	=	1	AT4G38620.1	Sh07_p013860	Sspon.006D0003740
TCONS_00039678	XLOC_025789	Sobic.007G141200	Chr07:57060872-57068026	q1	q2	OK	528.37	1181.23	1.16067	1.95048	0.0013	0.0302873	yes	cinnamoyl-CoA reductase, putative, expressed			Chr07	57060872	57068026	Sobic.007G141200.1	TRINITY_DN37899_c0_g3_i1	=	1	AT1G15950.1	Sh10_p006040	Sspon.006B0007140
TCONS_00037511	XLOC_024353	Sobic.007G090436	Chr07:13794798-13796328	q1	q2	OK	62.8965	132.772	1.0779	2.52371	5e-05	0.0023718	yes	glycosyl hydrolases family 16, putative, expressed			Chr07	13794798	13796328	Sobic.007G090436.1	TRINITY_DN60927_c3_g5_i1	=	1	AT5G57540.1	Sh07_p007730	Sspon.006A0011573
TCONS_00039651	XLOC_025774	Sobic.007G137700	Chr07:56571472-56573346	q1	q2	OK	17.8953	76.8147	2.1018	3.45574	5e-05	0.0023718	yes	ribonuclease T2 family domain containing protein, expressed			Chr07	56571472	56573346	Sobic.007G137700.1	TRINITY_DN64323_c0_g1_i2	=	1	AT2G02990.1	Sh07_p010230	Sspon.006D0007922
TCONS_00038394	XLOC_024939	Sobic.007G191200	Chr07:62415127-62418129	q1	q2	OK	13.9091	199.508	3.84234	7.31961	5e-05	0.0023718	yes	nodulin MtN3 family protein, putative, expressed			Chr07	62415127	62418129	Sobic.007G191200.1	TRINITY_DN49548_c0_g1_i1	=	1	AT5G13170.1	Sh05_p006840	Sspon.006A0001551
TCONS_00039325	XLOC_025570	Sobic.007G090463	Chr07:13994123-13995362	q1	q2	OK	12.9242	47.5667	1.87988	3.43149	5e-05	0.0023718	yes	glycosyl hydrolases family 16, putative, expressed			Chr07	13994123	13995362	Sobic.007G090463.1	TRINITY_DN60927_c2_g3_i3	=	1	AT5G57550.1	Sh_201C12_p000010	Sspon.006B0011320
TCONS_00040153	XLOC_026106	Sobic.007G206700	Chr07:63635387-63638111	q1	q2	OK	2.79552	10.7015	1.93662	2.64538	0.00135	0.0311016	yes	lectin-like protein kinase, putative, expressed			Chr07	63635387	63638111	Sobic.007G206700.1	TRINITY_DN67057_c2_g1_i2	=	1	AT3G53810.1	Sh07_p016440	Sspon.006D0001160
TCONS_00037212	XLOC_024153	Sobic.007G054500	Chr07:5530519-5534239	q1	q2	OK	5.00734	13.0414	1.38098	1.87507	0.00255	0.0479758	yes	ABC-2 type transporter domain containing protein, expressed			Chr07	5530519	5534239	Sobic.007G054500.1	TRINITY_DN70228_c0_g1_i2	=	1	AT1G31770.1	Sh01_p040820	Sspon.006A0014470
TCONS_00006999	XLOC_004523	Sobic.001G322100	Chr01:60947691-60956030	q1	q2	OK	125.937	285.121	1.17887	2.03304	0.0014	0.0317978	yes	hydrolase, alpha/beta fold family protein, putative, expressed			Chr01	60947691	60956030			=	1	AT1G74300.1	Sh01_p024590	Sspon.001A0017630
TCONS_00000266	XLOC_000173	Sobic.001G032000	Chr01:2434481-2436725	q1	q2	OK	12.7308	33.0714	1.37726	2.55106	0.0001	0.00412194	yes	peptide transporter PTR2, putative, expressed			Chr01	2434481	2436725	Sobic.001G032000.1	TRINITY_DN29644_c0_g1_i1	=	1	AT2G37900.1	Sh01_p008560	Sspon.001C0011351
TCONS_00006804	XLOC_004386	Sobic.001G297600	Chr01:57777900-57781542	q1	q2	OK	2.34073	6.53573	1.48139	2.22712	0.00065	0.0179128	yes	transporter family protein, putative, expressed		AA	Chr01	57777900	57781542	Sobic.001G297600.2		=	2	AT5G61520.1	Sh01_p044620	Sspon.001B0039050
TCONS_00005266	XLOC_003439	Sobic.001G112200	Chr01:8784661-8785595	q1	q2	OK	73.3211	189.563	1.37038	3.0904	5e-05	0.0023718	yes	LTPL118 - Protease inhibitor/seed storage/LTP family protein precursor, expressed			Chr01	8784661	8785595	Sobic.001G112200.1	TRINITY_DN54643_c0_g1_i1	=	1	AT4G12470.1	Sh01_p008660	Sspon.001C0033230
TCONS_00008016	XLOC_005115	Sobic.001G439100	Chr01:71716371-71719110	q1	q2	OK	16.6585	38.0641	1.19217	2.16526	0.0006	0.0170212	yes	thaumatin-like protein 1 precursor, putative, expressed			Chr01	71716371	71719110	Sobic.001G439100.1	TRINITY_DN67408_c2_g4_i1	=	2	AT4G38670.3	Sh01_p035420	Sspon.001D0007800
TCONS_00001281	XLOC_000861	Sobic.001G166401	Chr01:13838449-13840200	q1	q2	OK	2.83735	9.40533	1.72893	2.11089	0.0012	0.0286023	yes	gibberellin 20 oxidase 2, putative, expressed			Chr01	13838449	13840200	Sobic.001G166401.1	TRINITY_DN71315_c1_g1_i2	=	1	AT3G19000.1	Sh06_p013580	Sspon.001C0028060
TCONS_00001066	XLOC_000718	Sobic.001G140000	Chr01:11150072-11158354	q1	q2	OK	3.06565	7.23335	1.23847	2.17393	0.00095	0.0239871	yes	early-responsive to dehydration protein-related, putative, expressed			Chr01	11150072	11158354	Sobic.001G140000.1	TRINITY_DN67745_c1_g1_i4	=	1	AT1G58520.1	Sh_222L19_p000020	Sspon.001A0030931
TCONS_00000728	XLOC_000481	Sobic.001G094800	Chr01:7278513-7281576	q1	q2	OK	81.5154	249.751	1.61534	3.78874	5e-05	0.0023718	yes	OsIAA13 - Auxin-responsive Aux/IAA gene family member, expressed			Chr01	7278513	7281576	Sobic.001G094800.1	TRINITY_DN31101_c0_g1_i1	=	1	AT3G04730.1	Sh08_p010890	Sspon.001C0019420
TCONS_00003678	XLOC_002446	Sobic.001G465900	Chr01:73954948-73959814	q1	q2	OK	11.2667	25.7746	1.19388	2.37604	5e-05	0.0023718	yes	adenylyl-sulfate kinase, putative, expressed			Chr01	73954948	73959814	Sobic.001G465900.1	TRINITY_DN61645_c0_g3_i1	=	2	AT3G03900.1	Sh01_p038320	Sspon.001B0005710
TCONS_00002778	XLOC_001869	Sobic.001G351400	Chr01:64086169-64088052	q1	q2	OK	142.552	295.632	1.05231	2.25019	0.0001	0.00412194	yes	ICE-like protease p20 domain containing protein, putative, expressed		IR	Chr01	64086169	64088052	Sobic.001G351400.1	TRINITY_DN45408_c0_g1_i1	=	2	AT1G02170.1	Sh01_p026910	Sspon.001C0034420
TCONS_00004347	XLOC_002883	Sobic.001G004800	Chr01:406445-407508	q1	q2	OK	11.466	34.9527	1.60804	2.49548	0.0001	0.00412194	yes	receptor protein kinase, putative, expressed			Chr01	406445	407508	Sobic.001G004800.1	TRINITY_DN61786_c3_g1_i4	=	1	AT3G53010.1	Sh01_p000430	Sspon.001D0046100
TCONS_00003680	XLOC_002447	Sobic.001G466000	Chr01:73968591-73973515	q1	q2	OK	2.28292	30.3215	3.73139	4.4026	5e-05	0.0023718	yes	glycosyl hydrolase family 10 protein, putative, expressed			Chr01	73968591	73973515	Sobic.001G466000.1	TRINITY_DN63253_c0_g1_i1	=	1	AT4G33840.1	Sh01_p038340	Sspon.001B0005640
TCONS_00006407	XLOC_004144	Sobic.001G250100	Chr01:26945142-26946266	q1	q2	OK	6.52412	22.0095	1.75427	2.03449	0.0015	0.0332343	yes	thaumatin, putative, expressed			Chr01	26945142	26946266	Sobic.001G250100.1	TRINITY_DN55554_c0_g1_i1	=	1	AT5G40020.1	Sh01_p035420	Sspon.001D0022260
TCONS_00003141	XLOC_002097	Sobic.001G397700	Chr01:68314676-68318322	q1	q2	OK	11.478	28.7648	1.32543	2.77317	5e-05	0.0023718	yes	DNAJ heat shock N-terminal domain-containing protein, putative, expressed			Chr01	68314676	68318322	Sobic.001G397700.1	TRINITY_DN66330_c0_g2_i1	=	1	AT4G02100.1	Sh01_p031760	Sspon.001D0009920
TCONS_00006449	XLOC_004167	Sobic.001G253900	Chr01:28076569-28079329	q1	q2	OK	5.70232	15.183	1.41283	2.34492	5e-05	0.0023718	yes	homeobox associated leucine zipper, putative, expressed			Chr01	28076569	28079329	Sobic.001G253900.1	TRINITY_DN69876_c0_g1_i4	=	1	AT1G69780.1	Sh01_p040110	Sspon.001B0025950
TCONS_00006851	XLOC_004417	Sobic.001G304700	Chr01:58850918-58854469	q1	q2	OK	3.31605	9.31473	1.49005	1.83755	0.00185	0.0382916	yes	proline oxidase, mitochondrial precursor, putative, expressed			Chr01	58850918	58854469	Sobic.001G304700.2	TRINITY_DN68035_c1_g5_i4	=	2	AT5G38710.1	Sh01_p023130	Sspon.001D0017950
TCONS_00003140	XLOC_002096	Sobic.001G397600	Chr01:68291784-68294851	q1	q2	OK	35.527	82.5975	1.21718	2.60632	5e-05	0.0023718	yes	expressed protein			Chr01	68291784	68294851	Sobic.001G397600.1	TRINITY_DN66025_c0_g1_i1	=	1	AT4G16146.1	Sh01_p031750	Sspon.001A0009800
TCONS_00000868	XLOC_000578	Sobic.001G112100	Chr01:8778791-8783607	q1	q2	OK	10.9867	26.2207	1.25495	2.44563	0.0001	0.00412194	yes	retrotransposon protein, putative, Ty1-copia subclass, expressed			Chr01	8778791	8783607	Sobic.001G112100.1	TRINITY_DN129262_c0_g1_i1	=	1	AT2G01910.1	Sh01_p008650	Sspon.001C0033240
TCONS_00008920	XLOC_005665	Sobic.001G541700	Chr01:80481614-80482772	q1	q2	OK	4.10193	9.49907	1.21149	1.39802	0.0183	0.176392	no	flavin-containing monooxygenase family protein, putative, expressed			Chr01	80481614	80482772	Sobic.001G541700.1	TRINITY_DN70471_c0_g1_i3	=	1	AT1G62600.1	Sh01_p022970	Sspon.001B0019470
TCONS_00005501	XLOC_003588	Sobic.001G140300	Chr01:11195136-11198205	q1	q2	OK	7.42045	16.0587	1.11378	1.83701	0.002	0.0405835	yes	glycosyl hydrolase family 10 protein, putative, expressed			Chr01	11195136	11198205	Sobic.001G140300.1	TRINITY_DN58234_c0_g1_i1	=	1	AT1G58370.1	Sh01_p011200	Sspon.001D0031530
TCONS_00003967	XLOC_002636	Sobic.001G502700	Chr01:77131110-77133922	q1	q2	OK	9.92445	19.8579	1.00065	1.90864	0.00125	0.0295024	yes	nodulin, putative, expressed			Chr01	77131110	77133922	Sobic.001G502700.1	TRINITY_DN63909_c0_g1_i2	=	1	AT5G07050.1	Sh01_p025710	Sspon.001D0003191
TCONS_00005214	XLOC_003414	Sobic.001G106900	Chr01:8253561-8260011	q1	q2	OK	4.859	9.91642	1.02916	1.37298	0.022	0.198192	no	Inositol 1, 3, 4-trisphosphate 5/6-kinase, putative, expressed			Chr01	8253561	8260011	Sobic.001G106900.2	TRINITY_DN70055_c0_g1_i3	=	4	AT4G08170.2	Sh01_p008170	Sspon.001C0033400
TCONS_00007312	XLOC_004704	Sobic.001G360000	Chr01:64954087-64958710	q1	q2	OK	10.2004	25.7149	1.33398	1.86877	0.00425	0.0674962	no	kinase, putative, expressed		AA	Chr01	64954087	64958710	Sobic.001G360000.1	TRINITY_DN57863_c0_g1_i2	j	1	AT3G06483.1	Sh01_p027800	Sspon.001A0012690
TCONS_00005281	XLOC_003449	Sobic.001G113700	Chr01:8907254-8909915	q1	q2	OK	4.59422	15.9133	1.79234	2.4445	0.00045	0.0136777	yes	cytochrome b561, putative, expressed			Chr01	8907254	8909915	Sobic.001G113700.1	TRINITY_DN61787_c0_g1_i4	=	1	AT1G14730.1	Sh06_p010620	Sspon.001A0034010
TCONS_00004633	XLOC_003044	Sobic.001G038500	Chr01:2882556-2884958	q1	q2	OK	2.70626	5.43501	1.00599	1.22454	0.04715	0.31064	no	ANT1, putative, expressed			Chr01	2882556	2884958	Sobic.001G038500.1	TRINITY_DN61507_c1_g1_i4	=	1	AT3G11900.1	Sh01_p002800	Sspon.001B0041640
TCONS_00003591	XLOC_002392	Sobic.001G455100	Chr01:73126901-73128275	q1	q2	OK	3.71923	10.5595	1.50547	1.70816	0.01105	0.129137	no	expressed protein			Chr01	73126901	73128275	Sobic.001G455100.1	TRINITY_DN59879_c0_g1_i4	=	1	AT3G08490.1	Sh01_p037270	Sspon.001C0005620
TCONS_00005927	XLOC_003856	Sobic.001G197400	Chr01:17822889-17828000	q1	q2	OK	23.2124	63.1724	1.4444	3.52785	5e-05	0.0023718	yes	actin, putative, expressed			Chr01	17822889	17828000	Sobic.001G197400.1	TRINITY_DN45535_c0_g1_i1	=	1	AT5G09810.1	Sh01_p015710	Sspon.001C0024900
TCONS_00001650	XLOC_001134	Sobic.001G216600	Chr01:20046334-20052166	q1	q2	OK	5.57786	12.6375	1.17992	1.48299	0.0187	0.178936	no	zinc finger, C3HC4 type, domain containing protein, expressed		ES	Chr01	20046334	20052166	Sobic.001G216600.1	TRINITY_DN64398_c3_g2_i2	=	1	AT2G45530.1	Sh09_p012470	Sspon.001B0029100
TCONS_00007806	XLOC_004988	Sobic.001G413700	Chr01:69564908-69568023	q1	q2	OK	15.4098	35.5558	1.20624	2.38419	0.00015	0.00571105	yes	white-brown complex homolog protein, putative, expressed			Chr01	69564908	69568023	Sobic.001G413700.1	TRINITY_DN60590_c3_g1_i3	=	1	AT2G39350.1	Sh01_p033110	Sspon.001B0014510
TCONS_00002834	XLOC_001909	Sobic.001G358900	Chr01:64882025-64883966	q1	q2	OK	6.10173	18.6539	1.61219	2.56169	0.0001	0.00412194	yes	myb-like DNA-binding domain containing protein, putative, expressed			Chr01	64882025	64883966	Sobic.001G358900.1	TRINITY_DN59795_c3_g2_i2	=	1	AT1G57560.1	Sh01_p027670	Sspon.001A0012770
TCONS_00005452	XLOC_003560	Sobic.001G134500	Chr01:10612072-10616315	q1	q2	OK	17.7869	44.9496	1.33749	2.58267	0.0001	0.00412194	yes	class I glutamine amidotransferase, putative, expressed			Chr01	10612072	10616315	Sobic.001G134500.1	TRINITY_DN56376_c0_g1_i8	=	1	AT2G23970.1	Sh02_p013280	Sspon.001B0039240
TCONS_00006916	XLOC_004457	Sobic.001G311800	Chr01:59857178-59858182	q1	q2	OK	16.7316	43.8061	1.38856	1.89476	0.00255	0.0479758	yes	phosphate-induced protein 1 conserved region domain containing protein, expressed			Chr01	59857178	59858182	Sobic.001G311800.1	TRINITY_DN59956_c1_g1_i2	=	1	AT2G17230.1	Sh01_p023710	Sspon.001B0018660
TCONS_00001493	XLOC_001014	Sobic.001G193400	Chr01:17220584-17221523	q1	q2	OK	26.8361	70.9268	1.40216	2.61435	5e-05	0.0023718	yes	DUF538 domain containing protein, putative, expressed			Chr01	17220584	17221523	Sobic.001G193400.1	TRINITY_DN45390_c0_g2_i2	=	1	AT4G24130.1	Sh03_p001510	Sspon.001A0027120
TCONS_00004370	XLOC_002902	Sobic.001G008600	Chr01:819597-822380	q1	q2	OK	4.51872	10.6908	1.24238	1.93646	0.0012	0.0286023	yes	phosphoesterase family protein, putative, expressed			Chr01	819597	822380	Sobic.001G008600.1	TRINITY_DN57312_c0_g1_i5	=	1	AT3G03530.1	Sh01_p000710	Sspon.001D0048090
TCONS_00006779	XLOC_004364	Sobic.001G293400	Chr01:57087611-57088811	q1	q2	OK	8.32654	22.6328	1.44263	1.96832	0.0027	0.0499535	yes	zinc finger, C3HC4 type domain containing protein, expressed			Chr01	57087611	57088811	Sobic.001G293400.1	TRINITY_DN62273_c1_g1_i4	=	1	AT3G60220.1	Sh01_p022210	Sspon.001A0018280
TCONS_00001018	XLOC_000678	Sobic.001G132200	Chr01:10389819-10402808	q1	q2	OK	4.28173	9.47342	1.14569	2.10121	0.0014	0.0317978	yes	zinc finger C-x8-C-x5-C-x3-H type family protein, expressed		IR	Chr01	10389819	10402808	Sobic.001G132200.1	TRINITY_DN69225_c0_g1_i2	=	2	AT5G16540.2	Sh01_p010510	Sspon.001C0031320
TCONS_00001525	XLOC_001042	Sobic.001G198000	Chr01:17863879-17864634	q1	q2	OK	5.5548	20.0589	1.85244	2.13582	0.0029	0.0522506	no	UP-9A, putative, expressed			Chr01	17863879	17864634	Sobic.001G198000.1	TRINITY_DN61162_c1_g4_i1	=	1		Sh01_p015720	Sspon.001A0032941
TCONS_00005596	XLOC_003656	Sobic.001G154600	Chr01:12418418-12419536	q1	q2	OK	5.57029	11.1427	1.00028	1.26871	0.02995	0.240866	no	expressed protein			Chr01	12418418	12419536	Sobic.001G154600.1	TRINITY_DN58193_c0_g4_i1	=	1	AT1G14060.1		Sspon.001B0034220
TCONS_00005549	XLOC_003627	Sobic.001G148300	Chr01:11942722-11946846	q1	q2	OK	2.40372	7.35199	1.61287	1.82778	0.0054	0.0802952	no	glucan endo-1,3-beta-glucosidase precursor, putative, expressed		AA	Chr01	11942722	11946846	Sobic.001G148300.1	TRINITY_DN49189_c0_g1_i1	=	3	AT1G64760.2	Sh04_p002540	Sspon.001B0032810
TCONS_00006030	XLOC_003916	Sobic.001G208600	Chr01:19097668-19100265	q1	q2	OK	17.2846	43.4904	1.33121	2.55566	5e-05	0.0023718	yes	receptor kinase like protein, putative, expressed		AA	Chr01	19097668	19100265	Sobic.001G208600.2		=	2	AT5G43020.1	Sh01_p016670	Sspon.001C0025900
TCONS_00008811	XLOC_005613	Sobic.001G532200	Chr01:79537352-79540054	q1	q2	OK	7.39516	39.3114	2.41029	3.49875	5e-05	0.0023718	yes	OsRhmbd7 - Putative Rhomboid homologue, expressed			Chr01	79537352	79540054	Sobic.001G532200.1	TRINITY_DN47639_c0_g1_i1	=	1	AT1G63120.1	Sh01_p043890	Sspon.001D0000420
TCONS_00002340	XLOC_001605	Sobic.001G300700	Chr01:58217948-58250989	q1	q2	OK	69.0892	221.298	1.67946	1.11242	0.0367	0.272295	no	expansin precursor, putative, expressed			Chr01	58217948	58250989			=	1	AT1G65680.1	Sh01_p022830	Sspon.001C0017020
TCONS_00006332	XLOC_004093	Sobic.001G240500	Chr01:24719140-24722120	q1	q2	OK	35.8163	71.9534	1.00645	2.05731	0.00065	0.0179128	yes	flavoprotein wrbA, putative, expressed			Chr01	24719140	24722120	Sobic.001G240500.2	TRINITY_DN55940_c0_g1_i3	=	2	AT4G36750.1	Sh03_p023320	Sspon.001A0022910
TCONS_00006934	XLOC_004473	Sobic.001G314000	Chr01:60147386-60149663	q1	q2	OK	22.1746	84.409	1.92849	4.16335	5e-05	0.0023718	yes	peroxidase precursor, putative, expressed			Chr01	60147386	60149663	Sobic.001G314000.1	TRINITY_DN50526_c0_g1_i3	=	1	AT1G05260.1	Sh01_p023980	Sspon.ctg0233520
TCONS_00005524	XLOC_003607	Sobic.001G144700	Chr01:11599371-11600353	q1	q2	OK	3.13698	11.4287	1.86521	1.47885	0.0176	0.171936	no	LTPL71 - Protease inhibitor/seed storage/LTP family protein precursor, expressed			Chr01	11599371	11600353	Sobic.001G144700.1	TRINITY_DN71030_c4_g1_i1	=	1			Sspon.001D0031750
TCONS_00005074	XLOC_003326	Sobic.001G090600	Chr01:7014002-7023994	q1	q2	OK	4.28239	14.8167	1.79074	3.25276	5e-05	0.0023718	yes	Myosin head domain containing protein, expressed		AA	Chr01	7014002	7023994	Sobic.001G090600.1	TRINITY_DN66422_c0_g1_i1	=	2	AT2G31900.1	Sh01_p006730	Sspon.001D0036040
TCONS_00006185	XLOC_004003	Sobic.001G224300	Chr01:21485581-21489706	q1	q2	OK	236.499	512.048	1.11444	1.83176	0.0015	0.0332343	yes	CESA7 - cellulose synthase, expressed			Chr01	21485581	21489706	Sobic.001G224300.1	TRINITY_DN69687_c9_g1_i3	=	1	AT5G44030.1	Sh01_p017850	Sspon.001B0028310
TCONS_00001629	XLOC_001120	Sobic.001G213300	Chr01:19695006-19701885	q1	q2	OK	7.41805	15.2663	1.04124	1.64915	0.00915	0.113341	no	cytochrome P450, putative, expressed			Chr01	19695006	19701885			=	1	AT5G23190.1	Sh01_p017060	Sspon.001C0024690
TCONS_00002372	XLOC_001624	Sobic.001G304100	Chr01:58797810-58798558	q1	q2	OK	6.46701	41.4531	2.68031	3.46126	5e-05	0.0023718	yes	LTPL145 - Protease inhibitor/seed storage/LTP family protein precursor, expressed			Chr01	58797810	58798558	Sobic.001G304100.1	TRINITY_DN64669_c4_g1_i3	=	1	AT2G45180.1	Sh04_p021570	Sspon.001A0017030
TCONS_00002492	XLOC_001699	Sobic.001G319500	Chr01:60742197-60743267	q1	q2	OK	17.865	65.1803	1.8673	3.30124	5e-05	0.0023718	yes	glutathione S-transferase, putative, expressed			Chr01	60742197	60743267	Sobic.001G319500.1	TRINITY_DN61793_c1_g2_i2	=	1	AT1G10370.1	Sh01_p024360	Sspon.001A0043510
TCONS_00006808	XLOC_004389	Sobic.001G298500	Chr01:57941050-57943115	q1	q2	OK	4.43249	15.0454	1.76313	2.65011	5e-05	0.0023718	yes	expressed protein			Chr01	57941050	57943115	Sobic.001G298500.1	TRINITY_DN60587_c2_g1_i1	=	1	AT4G17350.1	Sh04_p021810	Sspon.001B0021310
TCONS_00007928	XLOC_005059	Sobic.001G426500	Chr01:70588200-70589190	q1	q2	OK	5.82	14.1738	1.28413	1.59398	0.01105	0.129137	no	membrane protein, putative, expressed			Chr01	70588200	70589190	Sobic.001G426500.1	TRINITY_DN53062_c0_g1_i1	=	1	AT3G09085.1	Sh01_p034210	Sspon.001A0008530
TCONS_00007087	XLOC_004577	Sobic.001G336700	Chr01:62488832-62494979	q1	q2	OK	30.0513	66.3361	1.14237	2.22345	0.00065	0.0179128	yes	COBRA-like protein precursor, putative, expressed			Chr01	62488832	62494979			=	1	AT5G15630.1	Sh02_p016970	Sspon.001C0011000
TCONS_00001598	XLOC_001096	Sobic.001G207700	Chr01:19029296-19033639	q1	q2	OK	4.8704	10.4391	1.09989	1.8158	0.00245	0.0468251	yes	expressed protein			Chr01	19029296	19033639	Sobic.001G207700.1	TRINITY_DN65293_c0_g1_i2	=	1	AT1G03610.1	Sh01_p016570	Sspon.ctg0500870
TCONS_00002375	XLOC_001627	Sobic.001G304500	Chr01:58833879-58837256	q1	q2	OK	16.3175	35.6745	1.12847	2.56214	5e-05	0.0023718	yes	scarecrow, putative, expressed			Chr01	58833879	58837256	Sobic.001G304500.1	TRINITY_DN65494_c4_g1_i1	=	1	AT4G00150.1	Sh01_p023010	Sspon.001D0017960
TCONS_00006349	XLOC_004104	Sobic.001G242100	Chr01:25033398-25035005	q1	q2	OK	9.12979	29.0451	1.66964	2.81143	5e-05	0.0023718	yes	expressed protein			Chr01	25033398	25035005	Sobic.001G242100.1	TRINITY_DN61051_c0_g1_i1	=	1	AT5G15900.1	Sh03_p016560	Sspon.001B0026840
TCONS_00003871	XLOC_002575	Sobic.001G491800	Chr01:76155148-76159527	q1	q2	OK	2.15015	6.75171	1.65081	1.34462	0.0384	0.279967	no	expressed protein			Chr01	76155148	76159527			=	2	AT5G39530.1	Sh01_p040400	Sspon.001A0004271
TCONS_00004227	XLOC_002813	Sobic.001G535400	Chr01:79889288-79891611	q1	q2	OK	64.8693	133.607	1.04239	2.38428	0.0001	0.00412194	yes	remorin, putative, expressed			Chr01	79889288	79891611	Sobic.001G535400.1	TRINITY_DN62572_c3_g1_i1	=	1	AT5G23750.2		Sspon.001D0001010
TCONS_00003926	XLOC_002614	Sobic.001G498100	Chr01:76791809-76796455	q1	q2	OK	2.51054	5.42668	1.11207	1.50549	0.01155	0.133046	no	OsSub27 - Putative Subtilisin homologue, expressed			Chr01	76791809	76796455	Sobic.001G498100.1	TRINITY_DN60413_c0_g1_i1	=	1	AT4G26330.1	Sh01_p005580	Sspon.001A0003651
TCONS_00003419	XLOC_002271	Sobic.001G432800	Chr01:71152960-71158082	q1	q2	OK	46.1162	107.453	1.22036	2.9801	5e-05	0.0023718	yes	phosphoenolpyruvate carboxykinase, putative, expressed			Chr01	71152960	71158082	Sobic.001G432800.2	TRINITY_DN3965_c0_g1_i1	=	2	AT4G37870.1	Sh_230G21_contig-1_p000010	Sspon.001A0020841
TCONS_00007583	XLOC_004848	Sobic.001G389300	Chr01:67599332-67603108	q1	q2	OK	15.5151	32.0295	1.04572	2.46604	5e-05	0.0023718	yes	OsFBX82 - F-box domain containing protein, expressed			Chr01	67599332	67603108	Sobic.001G389300.1	TRINITY_DN67170_c0_g1_i1	=	1	AT1G30200.1	Sh01_p030850	Sspon.001D0010870
TCONS_00008172	XLOC_005210	Sobic.001G455700	Chr01:73164559-73170582	q1	q2	OK	7.80985	22.925	1.55356	3.11098	5e-05	0.0023718	yes	ATMAP70 protein, putative, expressed			Chr01	73164559	73170582	Sobic.001G455700.2	TRINITY_DN104057_c0_g1_i1	=	2	AT1G24764.1	Sh08_p013030	Sspon.001D0006220
TCONS_00003046	XLOC_002043	Sobic.001G386000	Chr01:67344331-67346402	q1	q2	OK	9.76134	34.8964	1.83793	3.31445	5e-05	0.0023718	yes	no apical meristem protein, putative, expressed			Chr01	67344331	67346402	Sobic.001G386000.1	TRINITY_DN72586_c2_g3_i1	=	1	AT5G18270.1	Sh01_p030470	Sspon.001D0011400
TCONS_00008812	XLOC_005614	Sobic.001G532300	Chr01:79545042-79551325	q1	q2	OK	129.184	318.781	1.30314	2.62896	5e-05	0.0023718	yes	hydrolase, alpha/beta fold family protein, putative, expressed			Chr01	79545042	79551325	Sobic.001G532300.1	TRINITY_DN65157_c0_g1_i1	=	2	AT2G36290.1	Sh01_p043920	Sspon.001C0000922
TCONS_00001469	XLOC_000997	Sobic.001G190500	Chr01:16842795-16843999	q1	q2	OK	2.40149	12.7441	2.40783	2.4797	0.0057	0.0827988	no	dirigent, putative, expressed			Chr01	16842795	16843999	Sobic.001G190500.1	TRINITY_DN52313_c0_g1_i1	=	1	AT5G42510.1	Sh02_p000550	Sspon.001C0034390
TCONS_00005745	XLOC_003729	Sobic.001G170700	Chr01:14258091-14260431	q1	q2	OK	37.6276	80.6039	1.09906	2.34564	5e-05	0.0023718	yes	OsSub30 - Putative Subtilisin homologue, expressed			Chr01	14258091	14260431	Sobic.001G170700.1	TRINITY_DN64023_c2_g3_i1	=	1	AT5G67360.1	Sh01_p013800	Sspon.001D0029040
TCONS_00002350	XLOC_001609	Sobic.001G301300	Chr01:58289454-58290954	q1	q2	OK	2.84831	7.27724	1.35329	1.41502	0.0334	0.257723	no	expansin precursor, putative, expressed			Chr01	58289454	58290954	Sobic.001G301300.1	TRINITY_DN38507_c0_g1_i1	=	1	AT1G65680.1	Sh_003G08_contig-1_p000030	Sspon.001C0017000
TCONS_00005866	XLOC_003814	Sobic.001G189000	Chr01:16701624-16704722	q1	q2	OK	4.87171	14.9549	1.61812	2.36306	0.0007	0.0190368	yes	peroxidase precursor, putative, expressed			Chr01	16701624	16704722	Sobic.001G189000.1	TRINITY_DN60539_c0_g1_i1	=	1	AT5G15180.1	Sh01_p015080	Sspon.001D0027610
TCONS_00002952	XLOC_001980	Sobic.001G373100	Chr01:66106585-66110484	q1	q2	OK	2.73965	6.73264	1.29718	1.32038	0.0235	0.207063	no	RING finger and CHY zinc finger domain-containing protein 1, putative, expressed		AA	Chr01	66106585	66110484	Sobic.001G373100.1	TRINITY_DN59222_c0_g1_i6	=	1	AT5G18650.1	Sh01_p029080	Sspon.001B0015210
TCONS_00007749	XLOC_004954	Sobic.001G406700	Chr01:69087155-69092253	q1	q2	OK	45.1317	98.6276	1.12785	2.51638	5e-05	0.0023718	yes	expressed protein			Chr01	69087155	69092253	Sobic.001G406700.1	TRINITY_DN61663_c2_g1_i3	=	1	AT3G55990.1	Sh03_p025350	Sspon.001C0009560
TCONS_00000891	XLOC_000596	Sobic.001G116400	Chr01:9072757-9076023	q1	q2	OK	18.782	45.2704	1.26922	2.68952	5e-05	0.0023718	yes	glutamine synthetase, catalytic domain containing protein, expressed			Chr01	9072757	9076023	Sobic.001G116400.2	TRINITY_DN26805_c0_g1_i1	=	1	AT1G66200.1	Sh_018K13_p000030	Sspon.001A0033460
TCONS_00008326	XLOC_005298	Sobic.001G472000	Chr01:74445944-74451079	q1	q2	OK	64.7595	207.929	1.68292	3.681	5e-05	0.0023718	yes	amine oxidase, flavin-containing, domain containing protein, expressed			Chr01	74445944	74451079	Sobic.001G472000.2		=	2	AT5G13700.1	Sh06_p019150	Sspon.001A0005750
TCONS_00004653	XLOC_003059	Sobic.001G041500	Chr01:3091931-3095572	q1	q2	OK	6.5113	23.3134	1.84014	2.12972	0.0035	0.0591565	no	basic helix-loop-helix, putative, expressed			Chr01	3091931	3095572	Sobic.001G041500.3	TRINITY_DN52800_c0_g1_i3	=	3	AT2G41130.1	Sh01_p003070	Sspon.001D0041210
TCONS_00003811	XLOC_002531	Sobic.001G484000	Chr01:75517646-75522734	q1	q2	OK	10.4697	25.0874	1.26074	2.13338	0.00085	0.0219604	yes	hydrolase, alpha/beta fold family protein, putative, expressed			Chr01	75517646	75522734			=	1	AT5G21950.1	Sh01_p039710	Sspon.001A0004730
TCONS_00008318	XLOC_005293	Sobic.001G471200	Chr01:74402112-74404549	q1	q2	OK	10.1441	20.7177	1.03022	1.6539	0.0044	0.0694212	no	membrane protein, putative, expressed			Chr01	74402112	74404549	Sobic.001G471200.1	TRINITY_DN57577_c0_g1_i1	=	1	AT3G25290.2	Sh01_p038880	Sspon.001B0005220
TCONS_00004499	XLOC_002972	Sobic.001G023200	Chr01:1857417-1860721	q1	q2	OK	10.4084	21.1445	1.02254	1.36709	0.0277	0.227836	no	electron transfer flavoprotein subunit alpha, mitochondrial precursor, putative, expressed			Chr01	1857417	1860721			j	3	AT1G50940.1	Sh01_p001520	Sspon.001D0045191
TCONS_00005339	XLOC_003493	Sobic.001G121700	Chr01:9502611-9504701	q1	q2	OK	19.0681	69.1022	1.85757	4.16081	5e-05	0.0023718	yes	expressed protein			Chr01	9502611	9504701	Sobic.001G121700.1	TRINITY_DN59108_c0_g1_i1	=	1	AT5G22090.2	Sh01_p009600	Sspon.001C0032410
TCONS_00006874	XLOC_004431	Sobic.001G307700	Chr01:59310637-59313445	q1	q2	OK	2.62956	8.81762	1.74557	2.27787	0.0042	0.0669963	no	expressed protein			Chr01	59310637	59313445	Sobic.001G307700.1	TRINITY_DN59873_c1_g1_i1	=	1	AT1G02260.1	Sh01_p041380	Sspon.001B0020310
TCONS_00003827	XLOC_002539	Sobic.001G485400	Chr01:75624274-75627243	q1	q2	OK	2.82054	5.96357	1.08021	1.58846	0.0076	0.100326	no	expressed protein			Chr01	75624274	75627243	Sobic.001G485400.1	TRINITY_DN70935_c2_g1_i4	=	1		Sh01_p039850	Sspon.001A0004630
TCONS_00006153	XLOC_003992	Sobic.001G221900	Chr01:21041756-21047310	q1	q2	OK	19.9922	51.3536	1.36102	2.97869	5e-05	0.0023718	yes	3-ketoacyl-CoA synthase precursor, putative, expressed			Chr01	21041756	21047310	Sobic.001G221900.1	TRINITY_DN59629_c0_g1_i2	=	1	AT2G28630.1	Sh01_p027220	Sspon.001C0023990
TCONS_00003719	XLOC_002473	Sobic.001G471800	Chr01:74435647-74437845	q1	q2	OK	17.5712	39.8481	1.1813	2.44695	5e-05	0.0023718	yes	auxin-responsive protein-related, putative, expressed			Chr01	74435647	74437845	Sobic.001G471800.1	TRINITY_DN63765_c0_g1_i2	=	1	AT2G04850.1	Sh01_p038880	Sspon.001B0005160
TCONS_00006821	XLOC_004399	Sobic.001G300400	Chr01:58170938-58174678	q1	q2	OK	70.8383	243.477	1.78119	4.28203	5e-05	0.0023718	yes	expansin precursor, putative, expressed			Chr01	58170938	58174678	Sobic.001G300400.1	TRINITY_DN52157_c0_g1_i4	=	1	AT1G65680.1	Sh_003G08_contig-1_p000030	Sspon.001A0017230
TCONS_00006876	XLOC_004432	Sobic.001G307900	Chr01:59336132-59339789	q1	q2	OK	4.34405	9.83422	1.17877	1.34799	0.02605	0.220147	no	LYR motif containing protein, putative, expressed			Chr01	59336132	59339789	Sobic.001G307900.3	TRINITY_DN53334_c0_g1_i1	=	4	AT2G39725.2	Sh01_p023470	Sspon.001A0018910
TCONS_00003570	XLOC_002375	Sobic.001G451500	Chr01:72837459-72841598	q1	q2	OK	11.3539	24.5417	1.11205	2.26289	0.0003	0.00997793	yes	glutamine synthetase, catalytic domain containing protein, expressed			Chr01	72837459	72841598	Sobic.001G451500.3	TRINITY_DN31487_c0_g1_i1	=	3	AT5G37600.1	Sh01_p036780	Sspon.001D0006510
TCONS_00003849	XLOC_002557	Sobic.001G488900	Chr01:75920534-75923262	q1	q2	OK	16.0123	47.5143	1.56919	3.31603	5e-05	0.0023718	yes	homeobox associated leucine zipper, putative, expressed			Chr01	75920534	75923262	Sobic.001G488900.1	TRINITY_DN67006_c2_g2_i3	=	1	AT1G69780.1	Sh01_p040110	Sspon.001D0004011
TCONS_00002480	XLOC_001692	Sobic.001G316900	Chr01:60523739-60525986	q1	q2	OK	3.20817	6.81608	1.08719	1.33514	0.02905	0.236254	no	bZIP family transcription factor, putative, expressed			Chr01	60523739	60525986	Sobic.001G316900.2	TRINITY_DN58120_c0_g1_i1	=	1	AT4G38900.3	Sh01_p043210	Sspon.001B0011451
TCONS_00004178	XLOC_002775	Sobic.001G528300	Chr01:79243057-79245509	q1	q2	OK	12.3877	26.008	1.07004	2.0049	0.0006	0.0170212	yes	heavy metal-associated domain containing protein, expressed			Chr01	79243057	79245509	Sobic.001G528300.1	TRINITY_DN59241_c0_g3_i7	=	1	AT2G18196.1	Sh01_p023960	Sspon.001B0004360
TCONS_00003473	XLOC_002309	Sobic.001G438500	Chr01:71670332-71671708	q1	q2	OK	26.6113	53.7777	1.01497	1.77518	0.0035	0.0591565	no	POEI1 - Pollen Ole e I allergen and extensin family protein precursor, expressed			Chr01	71670332	71671708	Sobic.001G438500.1	TRINITY_DN80362_c0_g1_i1	=	1	AT4G38770.1		Sspon.001C0006560
TCONS_00007021	XLOC_004534	Sobic.001G324100	Chr01:61144474-61146133	q1	q2	OK	55.9387	139.54	1.31876	2.90605	5e-05	0.0023718	yes	leucoanthocyanidin dioxygenase, putative, expressed			Chr01	61144474	61146133	Sobic.001G324100.2	TRINITY_DN84621_c0_g1_i1	=	1	AT1G17020.1	Sh01_p024800	Sspon.001C0015250
TCONS_00007339	XLOC_004722	Sobic.001G363300	Chr01:65255030-65257840	q1	q2	OK	2.01024	4.25975	1.0834	1.29294	0.0396	0.283771	no	expressed protein			Chr01	65255030	65257840	Sobic.001G363300.1	TRINITY_DN71789_c1_g2_i2	=	1	AT5G18980.1	Sh01_p028220	Sspon.001A0012420
TCONS_00006323	XLOC_004088	Sobic.001G239601	Chr01:24621214-24622883	q1	q2	OK	4.59241	18.263	1.9916	2.36658	0.00065	0.0179128	yes	universal stress protein domain containing protein, putative, expressed			Chr01	24621214	24622883	Sobic.001G239601.1	TRINITY_DN39929_c0_g1_i1	=	1	AT3G11930.2	Sh01_p019020	Sspon.001B0027240
TCONS_00008229	XLOC_005243	Sobic.001G461200	Chr01:73620049-73622786	q1	q2	OK	46.6759	113.729	1.28486	2.96832	5e-05	0.0023718	yes	DUF538 domain containing protein, putative, expressed			Chr01	73620049	73622786	Sobic.001G461200.1	TRINITY_DN56410_c0_g5_i1	=	1	AT2G03350.1	Sh01_p037730	Sspon.001B0006810
TCONS_00004095	XLOC_002723	Sobic.001G518300	Chr01:78456355-78461928	q1	q2	OK	3.24024	14.6138	2.17316	2.92688	5e-05	0.0023718	yes	expressed protein		AA	Chr01	78456355	78461928	Sobic.001G518300.1	TRINITY_DN67206_c0_g1_i5	j	2	AT2G17550.1		Sspon.001D0002200
TCONS_00000481	XLOC_000312	Sobic.001G059600	Chr01:4459686-4461026	q1	q2	OK	3.35308	14.8017	2.14221	2.80595	0.0018	0.0377974	yes	LTPL99 - Protease inhibitor/seed storage/LTP family protein precursor, expressed			Chr01	4459686	4461026	Sobic.001G059600.1	TRINITY_DN24521_c0_g1_i1	=	1	AT2G48140.2	Sh02_p003610	Sspon.001D0039470
TCONS_00000902	XLOC_000603	Sobic.001G118300	Chr01:9224729-9227086	q1	q2	OK	7.64566	32.5605	2.09041	3.49248	5e-05	0.0023718	yes	GLTP domain containing protein, putative, expressed			Chr01	9224729	9227086	Sobic.001G118300.1	TRINITY_DN93375_c0_g1_i1	=	1	AT4G39670.1	Sh_239A02_contig-2_p000010	Sspon.001B0038250
TCONS_00032265	XLOC_020938	Sobic.006G002600	Chr06:454824-458486	q1	q2	OK	2.07617	4.69165	1.17617	1.40616	0.02055	0.189013	no	glycosyltransferase family 43 protein, putative, expressed			Chr06	454824	458486	Sobic.006G002600.1	TRINITY_DN4840_c0_g1_i1	=	1	AT1G27600.2	Sh06_p000160	Sspon.005A0019881
TCONS_00036084	XLOC_023427	Sobic.006G202500	Chr06:55351975-55363040	q1	q2	OK	5.00112	46.3138	3.21112	4.22727	5e-05	0.0023718	yes	transposon protein, putative, unclassified, expressed			Chr06	55351975	55363040			=	1	AT3G22370.1	Sh06_p014300	Sspon.005A0005251
TCONS_00035787	XLOC_023262	Sobic.006G169200	Chr06:52620123-52622122	q1	q2	OK	18.0937	53.8762	1.57416	3.00418	5e-05	0.0023718	yes	homeobox associated leucine zipper, putative, expressed			Chr06	52620123	52622122	Sobic.006G169200.1	TRINITY_DN69404_c2_g2_i9	=	1	AT4G16780.1	Sh06_p011710	Sspon.005C0004130
TCONS_00035666	XLOC_023189	Sobic.006G154400	Chr06:51418051-51419601	q1	q2	OK	16.6829	56.5677	1.76161	3.39525	5e-05	0.0023718	yes	GEM, putative, expressed			Chr06	51418051	51419601	Sobic.006G154400.1	TRINITY_DN62240_c0_g5_i1	=	1	AT5G08350.1	Sh06_p010180	Sspon.005D0010630
TCONS_00032846	XLOC_021306	Sobic.006G073900	Chr06:43634254-43636529	q1	q2	OK	2.78747	9.20185	1.72297	1.84127	0.02515	0.214673	no	HVA22, putative, expressed		AD	Chr06	43634254	43636529	Sobic.006G073900.1	TRINITY_DN58459_c0_g1_i1	=	3	AT5G42560.3	Sh06_p003840	Sspon.005B0012861
TCONS_00036646	XLOC_023780	Sobic.006G266800	Chr06:60029521-60030937	q1	q2	OK	2.84666	9.77256	1.77947	2.08608	0.02075	0.190489	no	aspartic proteinase nepenthesin precursor, putative, expressed			Chr06	60029521	60030937	Sobic.006G266800.1	TRINITY_DN61758_c0_g1_i1	=	1	AT3G20015.1	Sh06_p019570	Sspon.005A0001380
TCONS_00033371	XLOC_021668	Sobic.006G147400	Chr06:50896168-50898604	q1	q2	OK	3.18853	33.9521	3.41253	3.42912	0.0003	0.00997793	yes	no apical meristem protein, putative, expressed			Chr06	50896168	50898604	Sobic.006G147400.1	TRINITY_DN35113_c0_g2_i1	=	1	AT4G28530.1	Sh06_p009580	Sspon.005B0007561
TCONS_00034723	XLOC_022600	Sobic.006G043600	Chr06:30284139-30288244	q1	q2	OK	105.841	212.861	1.00802	2.13963	0.0003	0.00997793	yes	cysteine proteinase 1 precursor, putative, expressed			Chr06	30284139	30288244	Sobic.006G043600.1	TRINITY_DN50328_c0_g1_i1	=	1	AT4G39090.1	Sh_238D24_p000010	Sspon.005C0013841
TCONS_00035984	XLOC_023354	Sobic.006G188700	Chr06:54303784-54306127	q1	q2	OK	2.708	6.5311	1.2701	1.68546	0.00535	0.0798801	no	zinc finger, C3HC4 type domain containing protein, expressed			Chr06	54303784	54306127	Sobic.006G188700.1	TRINITY_DN68827_c1_g1_i18	=	1	AT3G61460.1	Sh06_p013370	Sspon.005D0008520
TCONS_00033455	XLOC_021721	Sobic.006G157200	Chr06:51620001-51620819	q1	q2	OK	24.0172	56.331	1.22986	2.36223	0.0003	0.00997793	yes	expressed protein			Chr06	51620001	51620819	Sobic.006G157200.1	TRINITY_DN52555_c0_g1_i1	=	1			Sspon.005A0008720
TCONS_00035677	XLOC_023198	Sobic.006G156600	Chr06:51578109-51581768	q1	q2	OK	16.8354	34.4407	1.03261	1.79644	0.00315	0.0552415	no	transporter family protein, putative, expressed			Chr06	51578109	51581768			j	1	AT2G20780.1	Sh06_p010280	Sspon.005A0008730
TCONS_00035883	XLOC_023309	Sobic.006G178500	Chr06:53283737-53286120	q1	q2	OK	2.29327	7.92928	1.78978	2.0644	0.00185	0.0382916	yes	transmembrane amino acid transporter protein, putative, expressed			Chr06	53283737	53286120	Sobic.006G178500.1	TRINITY_DN62501_c0_g1_i2	=	1	AT1G47670.1	Sh06_p012460	Sspon.005C0003680
TCONS_00033813	XLOC_021989	Sobic.006G209300	Chr06:55912178-55914213	q1	q2	OK	5.23574	15.5369	1.56923	2.01114	0.0012	0.0286023	yes	transferase family domain containing protein, expressed			Chr06	55912178	55914213	Sobic.006G209300.1	TRINITY_DN62034_c1_g1_i1	=	1	AT1G32910.1	Sh06_p014970	Sspon.005D0006990
TCONS_00033625	XLOC_021844	Sobic.006G182000	Chr06:53688464-53693856	q1	q2	OK	3.23216	7.89477	1.2884	2.39178	0.0003	0.00997793	yes	helix-loop-helix DNA-binding protein, putative, expressed			Chr06	53688464	53693856			=	2	AT2G27230.2	Sh06_p012910	Sspon.005D0008770
TCONS_00035573	XLOC_023142	Sobic.006G144600	Chr06:50643006-50647935	q1	q2	OK	11.5468	25.7147	1.1551	2.22853	0.00015	0.00571105	yes	ARPC2B, putative, expressed			Chr06	50643006	50647935	Sobic.006G144600.1	TRINITY_DN65780_c0_g1_i1	=	1	AT2G33385.2	Sh06_p009460	Sspon.005C0005721
TCONS_00033009	XLOC_021424	Sobic.006G097000	Chr06:46692154-46694235	q1	q2	OK	3.35273	12.5416	1.90331	2.57593	0.0001	0.00412194	yes	aspartic proteinase nepenthesin-2 precursor, putative, expressed			Chr06	46692154	46694235	Sobic.006G097000.1	TRINITY_DN70610_c1_g5_i1	=	1	AT2G03200.1	Sh06_p005580	Sspon.005D0015170
TCONS_00036186	XLOC_023479	Sobic.006G212200	Chr06:56118590-56121280	q1	q2	OK	7.31941	21.7015	1.568	2.92206	5e-05	0.0023718	yes	metal cation transporter, putative, expressed			Chr06	56118590	56121280	Sobic.006G212200.2	TRINITY_DN69703_c5_g1_i3	=	2	AT3G12750.1	Sh06_p015200	Sspon.005D0006571
TCONS_00036430	XLOC_023646	Sobic.006G244000	Chr06:58395637-58408126	q1	q2	OK	3.32891	6.70768	1.01076	2.03324	0.0007	0.0190368	yes	sulfate transporter, putative, expressed			Chr06	58395637	58408126			=	1	AT1G23090.1	Sh06_p017750	Sspon.005B0000840
TCONS_00036067	XLOC_023415	Sobic.006G199800	Chr06:55156815-55158923	q1	q2	OK	3.76212	9.75272	1.37426	1.99025	0.0022	0.0433646	yes	MYB family transcription factor, putative, expressed			Chr06	55156815	55158923	Sobic.006G199800.1	TRINITY_DN59795_c1_g1_i1	=	1	AT1G79180.1	Sh04_p020080	Sspon.005A0005440
TCONS_00036257	XLOC_023530	Sobic.006G220900	Chr06:56767905-56771340	q1	q2	OK	67.6597	153.781	1.18451	1.62328	0.01385	0.148321	no	autophagy-related protein, putative, expressed			Chr06	56767905	56771340	Sobic.006G220900.1	TRINITY_DN30334_c0_g1_i2	=	3	AT1G62040.2	Sh06_p016030	Sspon.005D0005800
TCONS_00035630	XLOC_023163	Sobic.006G147700	Chr06:50929528-50933978	q1	q2	OK	4.15639	10.449	1.32996	1.86663	0.00265	0.0493439	yes	L-allo-threonine aldolase, putative, expressed			Chr06	50929528	50933978	Sobic.006G147700.1	TRINITY_DN52589_c0_g1_i2	=	1	AT1G08630.4	Sh06_p009610	Sspon.005D0011170
TCONS_00036633	XLOC_023770	Sobic.006G265000	Chr06:59900143-59902927	q1	q2	OK	6.94375	14.2858	1.04079	1.71213	0.0037	0.0615306	no	AMP-binding enzyme, putative, expressed			Chr06	59900143	59902927	Sobic.006G265000.2	TRINITY_DN71763_c1_g1_i3	=	2	AT5G16370.1	Sh06_p019380	Sspon.005A0001590
TCONS_00033264	XLOC_021599	Sobic.006G133600	Chr06:49702929-49706410	q1	q2	OK	26.8937	69.8138	1.37624	3.13177	5e-05	0.0023718	yes	expressed protein			Chr06	49702929	49706410	Sobic.006G133600.1	TRINITY_DN61236_c0_g5_i1	=	1	AT3G07570.1	Sh03_p028520	Sspon.005D0012291
TCONS_00034379	XLOC_022376	Sobic.006G001000	Chr06:106707-108954	q1	q2	OK	21.2517	93.9602	2.14447	4.5271	5e-05	0.0023718	yes	cytochrome P450 93A2, putative, expressed			Chr06	106707	108954	Sobic.006G001000.1	TRINITY_DN59608_c0_g1_i6	=	1	AT5G06900.1	Sh06_p000100	Sspon.005D0021950
TCONS_00035499	XLOC_023099	Sobic.006G137500	Chr06:49979085-49980423	q1	q2	OK	11.7581	27.6359	1.23289	1.73328	0.00355	0.0597226	no	B4-BTB3 - Bric-a-Brac, Tramtrack, Broad Complex BTB domain with B4 subfamily conserved sequence, expressed			Chr06	49979085	49980423	Sobic.006G137500.1	TRINITY_DN70386_c2_g2_i2	=	1	AT2G24240.1	Sh06_p008960	Sspon.005A0010020
TCONS_00035420	XLOC_023044	Sobic.006G127100	Chr06:49218853-49221399	q1	q2	OK	4.18432	17.9387	2.10001	2.72828	5e-05	0.0023718	yes	malate synthase, glyoxysomal, putative, expressed		IR	Chr06	49218853	49221399	Sobic.006G127100.1	TRINITY_DN64460_c0_g1_i2	=	2	AT5G03860.2	Sh06_p007980	Sspon.005C0006970
TCONS_00033154	XLOC_021524	Sobic.006G119000	Chr06:48612824-48614162	q1	q2	OK	13.3924	27.5454	1.04039	1.89914	0.00185	0.0382916	yes	X8 domain containing protein, expressed			Chr06	48612824	48614162	Sobic.006G119000.2	TRINITY_DN52399_c1_g1_i1	=	1	AT2G43670.1	Sh06_p019920	Sspon.005A0011580
TCONS_00035667	XLOC_023190	Sobic.006G154500	Chr06:51423541-51424842	q1	q2	OK	15.3953	41.8689	1.44339	2.66953	0.0001	0.00412194	yes	GEM, putative, expressed			Chr06	51423541	51424842	Sobic.006G154500.1	TRINITY_DN64920_c1_g5_i2	=	1	AT5G08350.1	Sh06_p010180	Sspon.005C0004980
TCONS_00036029	XLOC_023389	Sobic.006G193900	Chr06:54712016-54724796	q1	q2	OK	21.9319	51.213	1.22348	2.46353	5e-05	0.0023718	yes	DUF581 domain containing protein, expressed			Chr06	54712016	54724796			=	1	AT4G17670.1	Sh06_p013760	Sspon.005A0005780
TCONS_00036660	XLOC_023787	Sobic.006G267900	Chr06:60103961-60105483	q1	q2	OK	6.35943	14.5171	1.19078	1.57828	0.01105	0.129137	no	dof zinc finger domain containing protein, putative, expressed			Chr06	60103961	60105483	Sobic.006G267900.1	TRINITY_DN68941_c0_g5_i1	=	1	AT5G66940.1	Sh06_p019640	Sspon.005D0000820
TCONS_00033005	XLOC_021421	Sobic.006G096500	Chr06:46657212-46659360	q1	q2	OK	13.3825	41.8555	1.64507	3.20077	5e-05	0.0023718	yes	glutamate decarboxylase, putative, expressed			Chr06	46657212	46659360	Sobic.006G096500.1	TRINITY_DN54542_c0_g3_i1	=	1	AT1G65960.2	Sh06_p005500	Sspon.005A0013250
TCONS_00034083	XLOC_022173	Sobic.006G241900	Chr06:58259611-58261624	q1	q2	OK	7.31447	17.3224	1.24382	2.08669	0.0003	0.00997793	yes	plant-specific domain TIGR01627 family protein, expressed			Chr06	58259611	58261624	Sobic.006G241900.1	TRINITY_DN61233_c1_g6_i1	=	1	AT5G67210.1	Sh06_p017590	Sspon.005C0002660
TCONS_00034126	XLOC_022203	Sobic.006G247100	Chr06:58615896-58622789	q1	q2	OK	112.639	252.726	1.16586	2.29521	0.0001	0.00412194	yes	plasma membrane ATPase, putative, expressed			Chr06	58615896	58622789	Sobic.006G247100.1	TRINITY_DN63449_c0_g1_i2	=	1	AT4G30190.1	Sh_234I06_p000020	Sspon.008A0006320
TCONS_00034089	XLOC_022178	Sobic.006G243400	Chr06:58360790-58364156	q1	q2	OK	102.965	230.003	1.15949	2.73394	5e-05	0.0023718	yes	D-3-phosphoglycerate dehydrogenase, chloroplast precursor, putative, expressed			Chr06	58360790	58364156	Sobic.006G243400.1	TRINITY_DN60333_c2_g3_i5	=	1	AT4G34200.1	Sh10_p015040	Sspon.005A0003141
TCONS_00035664	XLOC_023187	Sobic.006G153600	Chr06:51368517-51375116	q1	q2	OK	20.1732	46.2477	1.19694	1.65037	0.00895	0.111628	no	isochorismatase family protein, putative, expressed			Chr06	51368517	51375116	Sobic.006G153550.1		=	1	AT5G23230.1	Sh06_p010100	Sspon.005A0008990
TCONS_00034002	XLOC_022119	Sobic.006G232500	Chr06:57493104-57495738	q1	q2	OK	2.94059	16.4301	2.48217	3.19478	0.0001	0.00412194	yes	nuclease PA3, putative, expressed			Chr06	57493104	57495738	Sobic.006G232500.1	TRINITY_DN67635_c0_g1_i5	=	1	AT1G11190.1	Sh06_p017800	Sspon.005D0003991
TCONS_00033092	XLOC_021479	Sobic.006G107400	Chr06:47676506-47678459	q1	q2	OK	4.1964	11.4319	1.44584	1.90583	0.00275	0.0506841	no	no apical meristem protein, putative, expressed			Chr06	47676506	47678459	Sobic.006G107400.1	TRINITY_DN45584_c1_g1_i1	=	1	AT5G61430.1	Sh06_p006450	Sspon.005D0014410
TCONS_00032595	XLOC_021143	Sobic.006G041000	Chr06:26379211-26383438	q1	q2	OK	6.14175	13.1958	1.10336	1.74489	0.0038	0.0626892	no	dehydrogenase, putative, expressed			Chr06	26379211	26383438	Sobic.006G041000.1	TRINITY_DN60054_c0_g3_i2	=	1	AT4G13010.1	Sh02_p017030	Sspon.005B0014641
TCONS_00035956	XLOC_023335	Sobic.006G183000	Chr06:53804558-53809262	q1	q2	OK	25.3384	58.6229	1.21014	1.53777	0.0146	0.153848	no	zinc finger family protein, putative, expressed			Chr06	53804558	53809262	Sobic.006G183000.2	TRINITY_DN62967_c0_g2_i2	=	2	AT4G11680.1	Sh06_p013000	Sspon.005B0004830
TCONS_00033596	XLOC_021829	Sobic.006G177800	Chr06:53249653-53255968	q1	q2	OK	2.34421	6.34113	1.43564	2.21159	0.0005	0.0147332	yes	OsPOP9 - Putative Prolyl Oligopeptidase homologue, expressed			Chr06	53249653	53255968			=	1	AT1G76140.1	Sh06_p012380	Sspon.ctg0083710
TCONS_00035147	XLOC_022887	Sobic.006G100501	Chr06:47094038-47095397	q1	q2	OK	10.0093	37.5405	1.9071	2.3568	0.00225	0.0440501	yes				Chr06	47094038	47095397	Sobic.006G100501.1		=	1			Sspon.005D0014970
TCONS_00036692	XLOC_023810	Sobic.006G273000	Chr06:60442443-60445431	q1	q2	OK	10.6319	26.1588	1.29889	2.4134	0.00015	0.00571105	yes	AT hook motif domain containing protein, expressed			Chr06	60442443	60445431	Sobic.006G273000.1	TRINITY_DN57925_c0_g1_i9	=	1	AT2G45850.2	Sh06_p020220	Sspon.005D0000440
TCONS_00033887	XLOC_022039	Sobic.006G218400	Chr06:56564812-56581558	q1	q2	OK	20.1835	42.1353	1.06186	1.47585	0.01105	0.129137	no	OsFBK15 - F-box domain and kelch repeat containing protein, expressed			Chr06	56564812	56581558			=	1	AT5G60570.1	Sh06_p015860	Sspon.005A0003701
TCONS_00035544	XLOC_023122	Sobic.006G141400	Chr06:50361720-50365349	q1	q2	OK	3.89596	7.81855	1.00492	1.75166	0.0031	0.0546961	no	expressed protein			Chr06	50361720	50365349	Sobic.006G141400.1	TRINITY_DN62058_c0_g1_i7	=	1	AT1G60790.1	Sh06_p009320	Sspon.005B0008030
TCONS_00035718	XLOC_023223	Sobic.006G162400	Chr06:52005897-52009005	q1	q2	OK	2.54968	6.26589	1.2972	1.57397	0.0131	0.143475	no	expressed protein			Chr06	52005897	52009005	Sobic.006G162400.1	TRINITY_DN72419_c0_g2_i2	=	1	AT1G77270.1	Sh06_p011030	Sspon.005D0010110
TCONS_00035525	XLOC_023111	Sobic.006G139600	Chr06:50181506-50183156	q1	q2	OK	6.67106	23.5015	1.81677	2.66891	0.00015	0.00571105	yes	plant protein of unknown function domain containing protein, expressed			Chr06	50181506	50183156	Sobic.006G139600.1	TRINITY_DN67259_c1_g1_i3	=	1	AT3G50120.1	Sh06_p009100	Sspon.005D0011660
TCONS_00032903	XLOC_021346	Sobic.006G082000	Chr06:45061403-45068690	q1	q2	OK	6.47754	14.1591	1.12821	1.56534	0.0165	0.165549	no	OsSub41 - Putative Subtilisin homologue, expressed			Chr06	45061403	45068690			=	1	AT5G67360.1	Sh06_p004290	Sspon.005B0012290
TCONS_00036103	XLOC_023440	Sobic.006G205100	Chr06:55505103-55508265	q1	q2	OK	3.28013	8.03089	1.29181	1.88317	0.00405	0.0653237	no	zinc finger, C3HC4 type domain containing protein, expressed			Chr06	55505103	55508265	Sobic.006G205100.1	TRINITY_DN83192_c0_g1_i1	=	1	AT5G10650.2	Sh06_p014570	Sspon.005D0007290
TCONS_00035473	XLOC_023081	Sobic.006G134100	Chr06:49758171-49763133	q1	q2	OK	22.751	51.4267	1.17659	2.32491	0.0001	0.00412194	yes	carbonyl reductase 3, putative, expressed			Chr06	49758171	49763133	Sobic.006G134100.2	TRINITY_DN59496_c1_g1_i1	=	2	AT3G59710.1	Sh04_p014460	Sspon.005D0012251
TCONS_00034999	XLOC_022777	Sobic.006G078500	Chr06:44420518-44422060	q1	q2	OK	12.1565	27.4988	1.17764	2.16007	0.0003	0.00997793	yes	abscisic stress-ripening, putative, expressed			Chr06	44420518	44422060	Sobic.006G078500.1	TRINITY_DN46918_c0_g1_i1	=	1		Sh03_p011180	Sspon.005B0012530
TCONS_00013749	XLOC_008850	Sobic.002G189000	Chr02:57498940-57501442	q1	q2	OK	7.01467	14.4066	1.03828	1.64342	0.00765	0.100894	no	homeobox associated leucine zipper, putative, expressed			Chr02	57498940	57501442	Sobic.002G189000.1	TRINITY_DN9629_c0_g2_i1	=	1	AT3G01470.1	Sh02_p011840	Sspon.002A0019820
TCONS_00014851	XLOC_009559	Sobic.002G328200	Chr02:69766490-69768834	q1	q2	OK	6.03224	12.1924	1.01522	1.65938	0.0056	0.0820879	no	glucan endo-1,3-beta-glucosidase precursor, putative, expressed			Chr02	69766490	69768834	Sobic.002G328200.1	TRINITY_DN57160_c6_g2_i5	=	1	AT5G55180.1	Sh02_p023860	Sspon.002B0007360
TCONS_00010407	XLOC_006698	Sobic.002G201500	Chr02:59151061-59152369	q1	q2	OK	14.0975	39.999	1.50452	2.43492	0.00015	0.00571105	yes	GASR10 - Gibberellin-regulated GASA/GAST/Snakin family protein precursor, expressed			Chr02	59151061	59152369	Sobic.002G201500.2	TRINITY_DN53405_c0_g3_i1	=	1	AT1G74670.1	Sh02_p012820	Sspon.002A0018790
TCONS_00015641	XLOC_010048	Sobic.002G424600	Chr02:77144065-77150599	q1	q2	OK	2.5566	6.66887	1.38322	1.47795	0.01655	0.165821	no	alpha-N-arabinofuranosidase A, putative, expressed			Chr02	77144065	77150599			=	8	AT3G10740.1	Sh08_p001160	Sspon.002C0000900
TCONS_00010936	XLOC_007063	Sobic.002G271600	Chr02:65504378-65507889	q1	q2	OK	10.0453	21.2297	1.07956	1.77563	0.00155	0.0339265	yes	ras-related protein, putative, expressed			Chr02	65504378	65507889	Sobic.002G271600.1	TRINITY_DN54817_c0_g1_i5	=	1	AT1G01200.1	Sh02_p018550	Sspon.002D0010050
TCONS_00012390	XLOC_008064	Sobic.002G034700	Chr02:3172535-3176024	q1	q2	OK	9.2117	26.2871	1.51282	2.96341	5e-05	0.0023718	yes	CAMK_KIN1/SNF1/Nim1_like.28 - CAMK includes calcium/calmodulin depedent protein kinases, expressed			Chr02	3172535	3176024	Sobic.002G034700.1	TRINITY_DN61013_c1_g1_i1	=	1	AT1G30270.1	Sh01_p043280	Sspon.002B0030020
TCONS_00015567	XLOC_010015	Sobic.002G417500	Chr02:76471871-76476091	q1	q2	OK	25.5477	59.5484	1.22087	2.88366	5e-05	0.0023718	yes	potassium transporter, putative, expressed			Chr02	76471871	76476091	Sobic.002G417500.1	TRINITY_DN67780_c1_g2_i7	=	1	AT2G40540.2	Sh01_p029720	Sspon.002D0001210
TCONS_00014494	XLOC_009351	Sobic.002G285450	Chr02:66550990-66551778	q1	q2	OK	3.87195	21.5797	2.47854	2.80231	0.0002	0.00725213	yes	OsSAUR53 - Auxin-responsive SAUR gene family member, expressed			Chr02	66550990	66551778	Sobic.002G285450.1	TRINITY_DN63602_c0_g3_i2	=	1	AT1G29450.1	Sh02_p019930	Sspon.002D0008950
TCONS_00014221	XLOC_009174	Sobic.002G254900	Chr02:64136364-64138284	q1	q2	OK	114.517	249.793	1.12518	2.47498	5e-05	0.0023718	yes	membrane protein, putative, expressed			Chr02	64136364	64138284	Sobic.002G254900.1	TRINITY_DN46114_c0_g5_i1	=	1	AT5G47530.1	Sh02_p016910	Sspon.002D0002550
TCONS_00014084	XLOC_009083	Sobic.002G236400	Chr02:62714218-62719372	q1	q2	OK	5.84238	14.4411	1.30555	2.61944	5e-05	0.0023718	yes	auxin-independent growth promoter protein, putative, expressed			Chr02	62714218	62719372	Sobic.002G236400.1	TRINITY_DN64018_c0_g1_i3	=	1	AT5G15740.1	Sh02_p015710	Sspon.002C0016890
TCONS_00013332	XLOC_008627	Sobic.002G146000	Chr02:29037647-29043667	q1	q2	OK	9.68926	21.5865	1.15567	1.87834	0.0012	0.0286023	yes	dehydrogenase, putative, expressed			Chr02	29037647	29043667	Sobic.002G146000.1	TRINITY_DN60608_c0_g1_i5	=	1	AT1G80820.1	Sh10_p006040	Sspon.002B0020940
TCONS_00015430	XLOC_009931	Sobic.002G401200	Chr02:75168477-75172275	q1	q2	OK	22.2747	94.2316	2.0808	4.45095	5e-05	0.0023718	yes	OsSCP40 - Putative Serine Carboxypeptidase homologue, expressed			Chr02	75168477	75172275	Sobic.002G401200.2	TRINITY_DN12042_c0_g1_i1	=	1	AT3G63470.1	Sh07_p006370	Sspon.002C0002260
TCONS_00014434	XLOC_009312	Sobic.002G279100	Chr02:66107622-66109361	q1	q2	OK	20.0403	76.9371	1.94078	4.00128	5e-05	0.0023718	yes	MYB family transcription factor, putative, expressed			Chr02	66107622	66109361	Sobic.002G279100.1	TRINITY_DN22354_c0_g2_i1	=	1	AT4G38620.1	Sh02_p019360	Sspon.002C0013220
TCONS_00015165	XLOC_009765	Sobic.002G368300	Chr02:72793184-72796955	q1	q2	OK	30.5335	85.9676	1.4934	3.62683	5e-05	0.0023718	yes	COBRA-like protein precursor, putative, expressed			Chr02	72793184	72796955			=	1	AT5G15630.1	Sh02_p016970	Sspon.002B0004011
TCONS_00014390	XLOC_009287	Sobic.002G274800	Chr02:65756159-65758783	q1	q2	OK	7.28695	15.3603	1.07582	1.80226	0.00185	0.0382916	yes	senescence-inducible chloroplast stay-green protein 1, putative, expressed			Chr02	65756159	65758783	Sobic.002G274800.1	TRINITY_DN62567_c1_g2_i6	=	1	AT4G22920.1	Sh06_p008020	Sspon.002D0009730
TCONS_00011201	XLOC_007242	Sobic.002G308200	Chr02:68255417-68260174	q1	q2	OK	6.66717	16.7455	1.32863	2.64414	5e-05	0.0023718	yes	leucine-rich repeat receptor protein kinase EXS precursor, putative, expressed			Chr02	68255417	68260174	Sobic.002G308200.1	TRINITY_DN71932_c1_g6_i1	=	1	AT4G20140.1	Sh02_p021880	Sspon.002C0011020
TCONS_00014325	XLOC_009242	Sobic.002G266900	Chr02:65118041-65120140	q1	q2	OK	13.6312	30.9994	1.18533	1.86707	0.0025	0.0474672	yes	expressed protein			Chr02	65118041	65120140	Sobic.002G266900.1	TRINITY_DN11399_c0_g1_i1	=	3	AT1G01180.1	Sh02_p018050	Sspon.002D0010300
TCONS_00010489	XLOC_006758	Sobic.002G213500	Chr02:60582757-60583362	q1	q2	OK	30.2709	63.7555	1.07462	1.60267	0.00955	0.116109	no	OsSAUR37 - Auxin-responsive SAUR gene family member, expressed			Chr02	60582757	60583362	Sobic.002G213500.1	TRINITY_DN61993_c0_g1_i1	=	1	AT5G20820.1	Sh04_p024210	Sspon.002D0014350
TCONS_00010787	XLOC_006969	Sobic.002G252300	Chr02:63880318-63881959	q1	q2	OK	6.45457	17.4462	1.43452	1.97921	0.00215	0.042846	yes	expressed protein			Chr02	63880318	63881959	Sobic.002G252300.2	TRINITY_DN63986_c0_g1_i4	=	2	AT4G31330.1	Sh07_p003720	Sspon.002D0011340
TCONS_00009671	XLOC_006206	Sobic.002G104900	Chr02:12412900-12428735	q1	q2	OK	13.2044	71.4139	2.43518	3.48431	5e-05	0.0023718	yes	B12D protein, putative, expressed			Chr02	12412900	12428735			=	1	AT3G48140.1	Sh02_p006640	Sspon.002B0024170
TCONS_00014428	XLOC_009308	Sobic.002G278500	Chr02:66052713-66056563	q1	q2	OK	4.06045	13.1951	1.70029	2.31913	0.0005	0.0147332	yes	nodulin, putative, expressed			Chr02	66052713	66056563	Sobic.002G278500.1	TRINITY_DN66337_c0_g2_i3	=	1	AT4G34950.1	Sh02_p019300	Sspon.002B0010210
TCONS_00013533	XLOC_008731	Sobic.002G166400	Chr02:52004518-52006974	q1	q2	OK	7.60098	15.9433	1.06869	1.9721	0.0015	0.0332343	yes	integral membrane family protein, putative, expressed			Chr02	52004518	52006974	Sobic.002G166400.1	TRINITY_DN61101_c0_g1_i2	=	1	AT5G19980.1	Sh02_p010340	Sspon.002B0018650
TCONS_00014812	XLOC_009533	Sobic.002G322900	Chr02:69418367-69421098	q1	q2	OK	5.64034	12.6897	1.1698	1.82061	0.00305	0.054144	no	integral membrane protein DUF6 containing protein, expressed			Chr02	69418367	69421098	Sobic.002G322900.1	TRINITY_DN83884_c0_g1_i1	=	1	AT5G64700.1	Sh02_p023410	Sspon.003C0009051
TCONS_00011500	XLOC_007459	Sobic.002G350400	Chr02:71460149-71463561	q1	q2	OK	229.863	496.637	1.11142	2.38784	5e-05	0.0023718	yes	tubulin/FtsZ domain containing protein, putative, expressed			Chr02	71460149	71463561	Sobic.002G350400.2	TRINITY_DN36736_c0_g1_i1	=	2	AT5G19780.1	Sh09_p011430	Sspon.002A0006361
TCONS_00014429	XLOC_009309	Sobic.002G278700	Chr02:66066398-66068719	q1	q2	OK	2.3755	7.06038	1.57152	1.75005	0.0325	0.253073	no	ribonuclease T2 family domain containing protein, expressed			Chr02	66066398	66068719	Sobic.002G278700.1	TRINITY_DN37306_c0_g2_i1	=	1	AT1G14220.1	Sh02_p019320	Sspon.002C0013260
TCONS_00013994	XLOC_009020	Sobic.002G220300	Chr02:61161893-61164206	q1	q2	OK	6.64572	14.4177	1.11734	1.75421	0.0034	0.0582834	no	homeobox associated leucine zipper, putative, expressed			Chr02	61161893	61164206	Sobic.002G220300.1	TRINITY_DN69895_c3_g1_i1	=	1	AT5G06710.1	Sh02_p014100	Sspon.002B0014350
TCONS_00013879	XLOC_008938	Sobic.002G204300	Chr02:59561393-59567130	q1	q2	OK	4.14725	9.367	1.17543	2.25479	0.0002	0.00725213	yes	BTBN19 - Bric-a-Brac, Tramtrack, Broad Complex BTB domain with non-phototropic hypocotyl 3 NPH3 domain, expressed			Chr02	59561393	59567130	Sobic.002G204300.1	TRINITY_DN67709_c0_g1_i1	=	1	AT4G31820.1	Sh02_p013070	Sspon.002C0019280
TCONS_00012374	XLOC_008052	Sobic.002G032800	Chr02:2998189-3001820	q1	q2	OK	2.41999	5.72329	1.24184	2.20555	0.0004	0.0125264	yes	TKL_IRAK_CrRLK1L-1.15 - The CrRLK1L-1 subfamily has homology to the CrRLK1L homolog, expressed			Chr02	2998189	3001820	Sobic.002G032800.1	TRINITY_DN71847_c0_g1_i1	=	1	AT1G30570.1	Sh06_p015870	Sspon.002A0023630
TCONS_00014407	XLOC_009298	Sobic.002G276400	Chr02:65902993-65909303	q1	q2	OK	6.05304	14.1683	1.22694	2.01156	0.001	0.0249448	yes	tyrosine protein kinase domain containing protein, putative, expressed			Chr02	65902993	65909303	Sobic.002G276400.1	TRINITY_DN59008_c0_g3_i1	=	1	AT5G47070.1	Sh09_p002480	Sspon.002C0013460
TCONS_00013309	XLOC_008617	Sobic.002G143000	Chr02:23766684-23770440	q1	q2	OK	5.36436	11.2436	1.06763	1.47303	0.01205	0.136737	no	ubiquitin family protein, putative, expressed			Chr02	23766684	23770440	Sobic.002G143000.1	TRINITY_DN59771_c0_g1_i3	=	1	AT2G35360.1	Sh05_p007220	Sspon.002B0020990
TCONS_00011476	XLOC_007443	Sobic.002G348100	Chr02:71338132-71339267	q1	q2	OK	7.07204	15.1018	1.09452	1.5663	0.0082	0.105456	no	40S ribosomal protein S13, putative, expressed			Chr02	71338132	71339267	Sobic.002G348100.1	TRINITY_DN56972_c0_g1_i1	=	1	AT4G00100.1	Sh02_p025230	Sspon.002D0003850
TCONS_00013323	XLOC_008625	Sobic.002G145500	Chr02:27836466-27842963	q1	q2	OK	7.3309	18.7201	1.35253	2.21843	0.00025	0.00871566	yes	BTBN18 - Bric-a-Brac, Tramtrack, Broad Complex BTB domain with non-phototropic hypocotyl 3 NPH3 domain, expressed			Chr02	27836466	27842963	Sobic.002G145500.2	TRINITY_DN68346_c0_g7_i3	=	6	AT5G47800.1	Sh01_p038090	Sspon.002B0020840
TCONS_00013733	XLOC_008840	Sobic.002G187300	Chr02:57154206-57158633	q1	q2	OK	2.94717	8.4903	1.52648	1.46952	0.022	0.198192	no	calmodulin-binding protein, putative, expressed		ES	Chr02	57154206	57158633	Sobic.002G187300.1		=	2	AT5G40190.1		Sspon.002A0019990
TCONS_00010681	XLOC_006891	Sobic.002G235700	Chr02:62657765-62663108	q1	q2	OK	3.66656	8.50807	1.2144	2.35932	0.00015	0.00571105	yes	helix-loop-helix DNA-binding domain containing protein, expressed			Chr02	62657765	62663108	Sobic.002G235700.1	TRINITY_DN66611_c0_g1_i2	=	1	AT1G68920.3	Sh02_p015610	Sspon.002B0013300
TCONS_00012491	XLOC_008131	Sobic.002G046100	Chr02:4347012-4350377	q1	q2	OK	22.6965	48.8852	1.10693	2.28945	5e-05	0.0023718	yes	zinc finger A20 and AN1 domain-containing stress-associated protein, putative, expressed			Chr02	4347012	4350377			=	1	AT2G36320.1	Sh02_p003340	Sspon.002B0029020
TCONS_00014128	XLOC_009114	Sobic.002G244300	Chr02:63301868-63304013	q1	q2	OK	17.1992	58.1377	1.75713	3.20389	5e-05	0.0023718	yes	fasciclin domain containing protein, expressed			Chr02	63301868	63304013	Sobic.002G244300.1	TRINITY_DN58672_c0_g1_i2	=	1	AT2G04780.2	Sh02_p016390	Sspon.002B0012950
TCONS_00012468	XLOC_008119	Sobic.002G043700	Chr02:4147148-4150406	q1	q2	OK	9.49173	25.3318	1.4162	2.77804	5e-05	0.0023718	yes	anthranilate phosphoribosyltransferase, putative, expressed			Chr02	4147148	4150406	Sobic.002G043700.1	TRINITY_DN67217_c0_g3_i2	=	1	AT5G17980.1	Sh02_p003090	Sspon.002D0024350
TCONS_00011577	XLOC_007517	Sobic.002G360900	Chr02:72279449-72280318	q1	q2	OK	17.9041	37.857	1.08027	1.68672	0.00795	0.103436	no	GASR9 - Gibberellin-regulated GASA/GAST/Snakin family protein precursor, expressed			Chr02	72279449	72280318	Sobic.002G360900.1	TRINITY_DN53986_c0_g1_i2	=	1	AT2G39540.1	Sh01_p005650	Sspon.002C0006660
TCONS_00011713	XLOC_007604	Sobic.002G376800	Chr02:73388374-73389197	q1	q2	OK	6.35255	13.9793	1.13788	1.21832	0.03745	0.275458	no	EF hand family protein, putative			Chr02	73388374	73389197	Sobic.002G376800.1	TRINITY_DN49397_c1_g3_i2	=	1	AT3G59440.1	Sh02_p028000	Sspon.002C0005270
TCONS_00012088	XLOC_007854	Sobic.002G427900	Chr02:77432283-77434097	q1	q2	OK	18.0435	42.9797	1.25218	1.73358	0.00475	0.073422	no	wound-induced protein WI12, putative, expressed			Chr02	77432283	77434097	Sobic.002G427900.1	TRINITY_DN9605_c0_g1_i1	=	1	AT5G01740.1	Sh02_p031550	Sspon.002A0000750
TCONS_00015515	XLOC_009979	Sobic.002G409000	Chr02:75773613-75775575	q1	q2	OK	3.80679	10.6022	1.47771	1.82495	0.0022	0.0433646	yes	GDSL-like lipase/acylhydrolase, putative, expressed			Chr02	75773613	75775575	Sobic.002G409000.1	TRINITY_DN64468_c0_g1_i1	=	1	AT2G23540.1	Sh02_p030220	Sspon.002D0000660
TCONS_00015276	XLOC_009831	Sobic.002G383400	Chr02:73905733-73907713	q1	q2	OK	2.86251	7.28976	1.34859	1.59316	0.0164	0.164889	no	amine oxidase family protein, putative, expressed			Chr02	73905733	73907713	Sobic.002G383400.1	TRINITY_DN62228_c0_g1_i1	=	1	AT3G09580.1		Sspon.002C0003950
TCONS_00014984	XLOC_009647	Sobic.002G343600	Chr02:70990116-70991534	q1	q2	OK	528.575	1200.32	1.18324	2.66009	5e-05	0.0023718	yes	polygalacturonase inhibitor 1 precursor, putative, expressed			Chr02	70990116	70991534	Sobic.002G343600.1	TRINITY_DN63753_c0_g1_i3	=	1	AT5G06860.1	Sh09_p000240	Sspon.002A0006620
TCONS_00011130	XLOC_007197	Sobic.002G299300	Chr02:67548244-67554732	q1	q2	OK	7.82367	17.0622	1.12489	1.85516	0.00245	0.0468251	yes	ethylene-responsive protein related, putative, expressed			Chr02	67548244	67554732			j	1	AT1G31050.1	Sh06_p012670	Sspon.002D0007690
TCONS_00013933	XLOC_008968	Sobic.002G210100	Chr02:60289297-60290911	q1	q2	OK	3.48976	9.50168	1.44506	1.74958	0.00615	0.0877497	no	AAA-type ATPase family protein, putative, expressed			Chr02	60289297	60290911	Sobic.002G210100.1	TRINITY_DN55997_c0_g1_i1	=	1	AT4G25835.1	Sh02_p013500	Sspon.007A0028040
TCONS_00010505	XLOC_006768	Sobic.002G215800	Chr02:60794567-60797333	q1	q2	OK	3.12078	10.6948	1.77693	2.96504	5e-05	0.0023718	yes	ctr copper transporter family protein, putative, expressed			Chr02	60794567	60797333	Sobic.002G215800.1	TRINITY_DN67010_c0_g2_i1	=	1	AT5G20650.1	Sh01_p027080	Sspon.002D0014180
TCONS_00014397	XLOC_009293	Sobic.002G275500	Chr02:65814951-65825791	q1	q2	OK	16.573	33.9574	1.03489	2.25971	0.00015	0.00571105	yes	MYB family transcription factor, putative, expressed			Chr02	65814951	65825791	Sobic.002G275500.3	TRINITY_DN63301_c0_g1_i4	=	1	AT4G12350.1	Sh02_p018920	Sspon.002A0012140
TCONS_00010297	XLOC_006624	Sobic.002G184500	Chr02:56836405-56840756	q1	q2	OK	4.94354	14.2096	1.52325	2.59153	5e-05	0.0023718	yes	alpha-amylase precursor, putative, expressed			Chr02	56836405	56840756	Sobic.002G184500.1	TRINITY_DN64224_c3_g2_i1	=	1	AT4G25000.1	Sh02_p011670	Sspon.002A0022932
TCONS_00012040	XLOC_007822	Sobic.002G421400	Chr02:76883884-76886170	q1	q2	OK	2.32531	10.3779	2.15802	2.63651	0.0004	0.0125264	yes	no apical meristem protein, putative, expressed			Chr02	76883884	76886170	Sobic.002G421400.1	TRINITY_DN66165_c0_g2_i2	=	1	AT5G18270.2	Sh01_p030470	Sspon.002B0000591
TCONS_00010881	XLOC_007021	Sobic.002G262600	Chr02:64763779-64768317	q1	q2	OK	10.2844	22.2839	1.11554	1.9401	0.0016	0.0346021	yes	protein kinase, putative, expressed			Chr02	64763779	64768317	Sobic.002G262600.4	TRINITY_DN56557_c0_g3_i1	=	4	AT3G59350.2	Sh04_p026260	Sspon.002D0009300
TCONS_00008998	XLOC_005711	Sobic.002G003200	Chr02:425795-447224	q1	q2	OK	23.599	84.2159	1.83536	2.94787	5e-05	0.0023718	yes	peroxidase precursor, putative, expressed			Chr02	425795	447224			=	1	AT3G01190.1	Sh02_p000190	Sspon.002A0028330
TCONS_00012003	XLOC_007795	Sobic.002G416400	Chr02:76362451-76364029	q1	q2	OK	4.06451	16.4981	2.02115	2.46594	0.0006	0.0170212	yes	basic helix-loop-helix domain containing protein, expressed			Chr02	76362451	76364029	Sobic.002G416400.1	TRINITY_DN59813_c0_g1_i6	=	1	AT2G40435.1	Sh02_p030900	Sspon.002D0001101
TCONS_00014350	XLOC_009263	Sobic.002G270200	Chr02:65394278-65397267	q1	q2	OK	8.98405	22.1129	1.29945	2.39726	0.0001	0.00412194	yes	OsFBX339 - F-box domain containing protein, expressed			Chr02	65394278	65397267	Sobic.002G270200.1	TRINITY_DN42055_c0_g1_i2	=	1	AT3G61060.1	Sh02_p018430	Sspon.002A0012580
TCONS_00010056	XLOC_006459	Sobic.002G153100	Chr02:45762132-45770211	q1	q2	OK	2.56558	5.40793	1.07579	1.55585	0.00895	0.111628	no	transcription factor, putative, expressed			Chr02	45762132	45770211			=	2	AT5G06839.3	Sh04_p005960	Sspon.002B0020083
TCONS_00012093	XLOC_007857	Sobic.002G428600	Chr02:77476502-77477990	q1	q2	OK	4.43805	9.2917	1.06602	1.35019	0.0219	0.197907	no	helicase conserved C-terminal domain containing protein, expressed			Chr02	77476502	77477990	Sobic.002G428600.1	TRINITY_DN68725_c0_g1_i9	=	1	AT5G01710.1	Sh02_p031620	Sspon.002B0009511
TCONS_00009191	XLOC_005865	Sobic.002G035200	Chr02:3284708-3289583	q1	q2	OK	3.6349	11.3651	1.64462	2.64498	0.0001	0.00412194	yes	transporter family protein, putative, expressed			Chr02	3284708	3289583			=	1	AT1G30220.1	Sh_236C01_p000040	Sspon.002C0032190
TCONS_00011550	XLOC_007494	Sobic.002G357000	Chr02:71950132-71952141	q1	q2	OK	19.2691	50.1982	1.38134	2.72081	5e-05	0.0023718	yes	peroxidase precursor, putative, expressed			Chr02	71950132	71952141	Sobic.002G357000.1	TRINITY_DN58910_c0_g3_i1	=	1	AT5G05340.1	Sh02_p026340	Sspon.002A0010490
TCONS_00013764	XLOC_008860	Sobic.002G190700	Chr02:57730085-57735956	q1	q2	OK	4.55387	9.20295	1.015	1.65762	0.0041	0.0657636	no	cyclin, putative, expressed			Chr02	57730085	57735956	Sobic.002G190700.4	TRINITY_DN58291_c0_g1_i2	=	4	AT1G70210.1	Sh02_p011970	Sspon.002A0019621
TCONS_00011320	XLOC_007330	Sobic.002G324100	Chr02:69496071-69499548	q1	q2	OK	9.8926	21.67	1.13127	2.01426	0.00075	0.0200573	yes	glycosyl hydrolases family 16, putative, expressed		AD	Chr02	69496071	69499548	Sobic.002G324100.1	TRINITY_DN55793_c0_g1_i1	=	2	AT1G11545.1	Sh02_p023560	Sspon.002C0009350
TCONS_00009088	XLOC_005786	Sobic.002G016400	Chr02:1485819-1488539	q1	q2	OK	3.69552	8.4651	1.19575	1.64829	0.00835	0.106721	no	L-ascorbate oxidase homolog precursor, putative, expressed			Chr02	1485819	1488539	Sobic.002G016400.2	TRINITY_DN69398_c0_g1_i3	=	1	AT5G66920.1	Sh06_p012440	Sspon.002C0034200
TCONS_00009707	XLOC_006230	Sobic.002G109500	Chr02:13337492-13338174	q1	q2	OK	12.4935	34.0207	1.44523	2.05791	0.00135	0.0311016	yes	LTPL40 - Protease inhibitor/seed storage/LTP family protein precursor, expressed			Chr02	13337492	13338174	Sobic.002G109500.1	TRINITY_DN58671_c0_g1_i1	=	1	AT5G48485.1	Sh02_p006970	Sspon.002A0026470
TCONS_00008975	XLOC_005690	-	Chr01:59451436-59451568	q1	q2	OK	138.063	1745	3.65982	26.0843	0.0032	0.055915	no				Chr01	59451436	59451568			-
TCONS_00008981	XLOC_005696	-	Chr01:80879567-80880707	q1	q2	OK	159.941	2800.78	4.13022	0.542799	0.00315	0.0552415	no				Chr01	80879567	80880707			-
TCONS_00032240	XLOC_020921	-	Chr05:45508031-45509621	q1	q2	OK	7.00746	730.579	6.704	6.53606	5e-05	0.0023718	yes				Chr05	45508031	45509621			-
TCONS_00032241	XLOC_020922	-	Chr05:45529544-45529777	q1	q2	OK	16.5884	110.049	2.7299	2.50801	0.00305	0.0541441	no				Chr05	45529544	45529777			-
TCONS_00032244	XLOC_020925	-	Chr05:46681152-46681337	q1	q2	OK	223.471	605.32	1.43761	2.13223	0.0004	0.0125264	yes				Chr05	46681152	46681337			-
TCONS_00032245	XLOC_020926	-	Chr05:59520249-59520399	q1	q2	OK	1802.89	14037.2	2.96087	5.01785	5e-05	0.0023718	yes				Chr05	59520249	59520399			-
TCONS_00008974	XLOC_005689	-	Chr01:55311494-55311601	q1	q2	OK	13122.1	39606.3	1.59373	1.49736	0.02355	0.207125	no				Chr01	55311494	55311601			-
TCONS_00008971	XLOC_005686	-	Chr01:31758806-31759113	q1	q2	OK	28.5321	176.175	2.62635	3.31681	5e-05	0.0023718	yes				Chr01	31758806	31759113			-
TCONS_00008972	XLOC_005687	-	Chr01:31771290-31772241	q1	q2	OK	381.674	3472.85	3.18571	0.417802	0.01475	0.154864	no				Chr01	31771290	31772241			-
TCONS_00040367	XLOC_026232	-	Chr07:65409281-65409682	q1	q2	OK	4.13574	33.2462	3.00697	2.36077	0.0046	0.0715621	no				Chr07	65409281	65409682			-
TCONS_00015695	XLOC_010088	-	Chr02:50520954-50521067	q1	q2	OK	3200.17	12689.9	1.98746	1.76603	0.01355	0.146738	no				Chr02	50520954	50521067			-
TCONS_00015700	XLOC_010093	-	Chr02:72209142-72209389	q1	q2	OK	11.6248	43.8692	1.91601	1.48463	0.02595	0.219687	no				Chr02	72209142	72209389			-
TCONS_00022965	XLOC_014738	-	Chr03:2300156-2300529	q1	q2	OK	211.308	2820.95	3.73876	4.38138	5e-05	0.0023718	yes				Chr03	2300156	2300529			-
TCONS_00022968	XLOC_014741	-	Chr03:25231853-25232081	q1	q2	OK	23.0494	129.37	2.4887	2.33083	0.00175	0.0370161	yes				Chr03	25231853	25232081			-
TCONS_00022969	XLOC_014742	-	Chr03:28835681-28837249	q1	q2	OK	16.9779	389.077	4.51833	5.29018	5e-05	0.0023718	yes				Chr03	28835681	28837249			-
TCONS_00022974	XLOC_014747	-	Chr03:71410003-71410426	q1	q2	OK	3.88604	15.6108	2.00618	1.56232	0.01915	0.181442	no				Chr03	71410003	71410426			-
TCONS_00028799	XLOC_018505	-	Chr04:28207841-28207958	q1	q2	OK	3587.96	125340	5.12654	6.25454	5e-05	0.0023718	yes				Chr04	28207841	28207958			-
TCONS_00028802	XLOC_018508	-	Chr04:59772897-59773173	q1	q2	OK	98.9678	1286.87	3.70076	5.66168	5e-05	0.0023718	yes				Chr04	59772897	59773173			-
TCONS_00032228	XLOC_020909	-	Chr05:6096992-6097297	q1	q2	OK	24.7288	508.271	4.36133	5.57625	5e-05	0.0023718	yes				Chr05	6096992	6097297			-
TCONS_00032229	XLOC_020910	-	Chr05:16866498-16866626	q1	q2	OK	514.517	2016.84	1.97081	1.80378	0.0114	0.13216	no				Chr05	16866498	16866626			-
TCONS_00032230	XLOC_020911	-	Chr05:45442653-45442777	q1	q2	OK	463.867	4068.84	3.13283	2.3324	0.0065	0.0909497	no				Chr05	45442653	45442777			-
TCONS_00032231	XLOC_020912	-	Chr05:45444930-45445268	q1	q2	OK	2.82721	56.3824	4.3178	2.24761	0.0026	0.0485378	yes				Chr05	45444930	45445268			-
TCONS_00032232	XLOC_020913	-	Chr05:45451440-45451672	q1	q2	OK	28.7512	168.523	2.55125	2.76312	0.00035	0.0112279	yes				Chr05	45451440	45451672			-
TCONS_00032236	XLOC_020917	-	Chr05:45495458-45495762	q1	q2	OK	11.4376	173.131	3.92001	3.88978	0.0001	0.00412194	yes				Chr05	45495458	45495762			-
TCONS_00032239	XLOC_020920	-	Chr05:45506484-45506727	q1	q2	OK	19.8066	70.4232	1.83007	1.91869	0.0082	0.105456	no				Chr05	45506484	45506727			-
TCONS_00036807	XLOC_023865	-	Chr06:46918484-46918855	q1	q2	OK	10.1265	28.3468	1.48506	1.59373	0.0144	0.152518	no				Chr06	46918484	46918855			-
TCONS_00040366	XLOC_026231	-	Chr07:63669105-63669274	q1	q2	OK	548.564	4259.91	2.95709	4.99779	5e-05	0.0023718	yes				Chr07	63669105	63669274			-
TCONS_00051986	XLOC_033817	-	Chr10:6103202-6103330	q1	q2	OK	1398.78	18314.7	3.71076	4.90292	5e-05	0.0023718	yes				Chr10	6103202	6103330			-
TCONS_00051991	XLOC_033822	-	Chr10:42325387-42325569	q1	q2	OK	36.1023	361.191	3.3226	2.90085	0.00165	0.0353139	yes				Chr10	42325387	42325569			-
TCONS_00052118	XLOC_033944	-	super_2072:483-657	q1	q2	OK	29.6222	2412.6	6.34776	4.20286	0.044	0.299291	no				super_2072	483	657			-
TCONS_00052130	XLOC_033954	-	super_2546:606-821	q1	q2	OK	39.1743	399.748	3.35111	3.69411	5e-05	0.0023718	yes				super_2546	606	821			-
TCONS_00052161	XLOC_033981	Sobic.K031400	super_414:1808-4012	q1	q2	OK	7.12667	58.696	3.04196	4.98048	5e-05	0.0023718	yes	ATP synthase protein YMF19, putative, expressed			super_414	1808	4012	Sobic.K031400.1	TRINITY_DN67069_c1_g1_i1	=
TCONS_00052162	XLOC_033982	-	super_414:4288-5490	q1	q2	OK	184.336	1506.05	3.03036	2.26229	0.00155	0.0339265	yes				super_414	4288	5490			-
TCONS_00052175	XLOC_033987	-	super_477:4388-4814	q1	q2	OK	47.3001	715.512	3.91906	5.90621	5e-05	0.0023718	yes				super_477	4388	4814			-
TCONS_00052176	XLOC_033988	-	super_477:5904-6748	q1	q2	OK	110.754	1576.48	3.83128	2.71813	0.0013	0.0302873	yes				super_477	5904	6748			-
TCONS_00052179	XLOC_033991	Sobic.K032300	super_506:2168-2582	q1	q2	OK	4.71921	15.7322	1.7371	1.25772	0.04045	0.286456	no	uncharacterized protein ycf72, putative			super_506	2168	2582	Sobic.K032300.1	TRINITY_DN62162_c4_g3_i1	=
TCONS_00052180	XLOC_033992	Sobic.K032350	super_506:86888-88291	q1	q2	OK	5.97247	24.7287	2.04978	3.0221	5e-05	0.0023718	yes				super_506	86888	88291			j
Downregulated isoforms
test_id	gene_id	gene	locus	sample_1	sample_2	status	value_1	value_2	log2fc	test_stat	p_value	q_value	signi	anot	stres_uniq	as_eve	chr	st	ende	sb_trn	trin_trn	class_code	isf_ct	A.thaliana	Monoploid	S.spontaneum
TCONS_00008978	XLOC_005693	-	Chr01:66514828-66515042	q1	q2	OK	60.1711	9.80113	-2.61805	-1.38979	0.01775	0.172585	no				Chr01	66514828	66515042			-
TCONS_00002274	XLOC_001566	-	Chr01:57151740-57153790	q1	q2	OK	27.1749	7.56069	-1.84568	-2.84992	5e-05	0.0023718	yes				Chr01	57151740	57153790			-
TCONS_00006233	XLOC_004032	-	Chr01:22179873-22180743	q1	q2	OK	156.163	43.8274	-1.83314	-2.39463	0.00105	0.0260573	yes				Chr01	22179873	22180743			-
TCONS_00044093	XLOC_028728	-	Chr09:23711696-23711966	q1	q2	OK	163.294	50.3314	-1.69794	-1.70317	0.0149	0.155874	no				Chr09	23711696	23711966			-
TCONS_00001252	XLOC_000842	Sobic.001G161000	Chr01:13238413-13242079	q1	q2	OK	7.2777	3.07291	-1.24388	-1.30629	0.03925	0.282803	no	AGG2, putative, expressed			Chr01	13238413	13242079	Sobic.001G161000.1	TRINITY_DN60352_c0_g1_i1	=	1	AT3G22942.1	Sh01_p012960
TCONS_00048334	XLOC_031440	Sobic.010G106500	Chr10:10207196-10209310	q1	q2	OK	8.7842	4.07881	-1.10676	-1.22122	0.0297	0.239387	no	GDSL-like lipase/acylhydrolase, putative, expressed			Chr10	10207196	10209310	Sobic.010G106500.1	TRINITY_DN59572_c0_g2_i1	=	2	AT5G37690.1	Sh04_p017800	Sspon.008D0012910
TCONS_00051941	XLOC_033787	Sobic.010G275700	Chr10:60868412-60877556	q1	q2	OK	7.04198	3.09796	-1.18467	-2.32061	0.00015	0.00571105	yes	MYB family transcription factor, putative, expressed			Chr10	60868412	60877556			=	1	AT5G37260.1	Sh10_p018990	Sspon.008A0000900
TCONS_00051576	XLOC_033585	Sobic.010G236200	Chr10:57846886-57859463	q1	q2	OK	6.25512	3.02313	-1.049	-2.05719	0.0008	0.0209302	yes	RecF/RecN/SMC N terminal domain containing protein, expressed			Chr10	57846886	57859463	Sobic.010G236200.1	TRINITY_DN89486_c0_g1_i1	=	1	AT5G15920.1		Sspon.008B0003451
TCONS_00050664	XLOC_033009	Sobic.010G120600	Chr10:13902237-13904019	q1	q2	OK	102.557	50.8946	-1.01084	-2.41053	0.00015	0.00571105	yes	UDP-glucoronosyl and UDP-glucosyl transferase domain containing protein, expressed			Chr10	13902237	13904019	Sobic.010G120600.1	TRINITY_DN68592_c1_g2_i3	=	1	AT4G01070.1	Sh10_p001250	Sspon.008A0012490
TCONS_00048173	XLOC_031336	Sobic.010G085400	Chr10:7299378-7306909	q1	q2	OK	32.3471	14.794	-1.12862	-2.35406	5e-05	0.0023718	yes	OsMADS22 - MADS-box family gene with MIKCc type-box, expressed			Chr10	7299378	7306909	Sobic.010G085400.1	TRINITY_DN29871_c0_g1_i1	=	1	AT2G22540.1	Sh04_p022870	Sspon.008B0015440
TCONS_00051025	XLOC_033242	Sobic.010G165200	Chr10:48811995-48813520	q1	q2	OK	7.23048	2.35218	-1.62009	-1.85726	0.007	0.0950948	no	expressed protein			Chr10	48811995	48813520	Sobic.010G165200.1	TRINITY_DN70966_c0_g7_i1	=	1	AT3G16330.1	Sh10_p011540	Sspon.008D0009450
TCONS_00050500	XLOC_032893	Sobic.010G098700	Chr10:8896696-8901798	q1	q2	OK	6.91451	3.42798	-1.01227	-1.37331	0.0227	0.202731	no	hhH-GPD superfamily base excision DNA repair protein, putative, expressed		IR	Chr10	8896696	8901798	Sobic.010G098700.3		=	6	AT3G47830.1	Sh10_p008710	Sspon.008D0013730
TCONS_00050077	XLOC_032609	Sobic.010G046700	Chr10:3631415-3640578	q1	q2	OK	21.8122	10.3782	-1.07157	-2.67082	5e-05	0.0023718	yes	ABC transporter, ATP-binding protein, putative, expressed			Chr10	3631415	3640578	Sobic.010G046700.1	TRINITY_DN56926_c0_g2_i2	=	1	AT3G59140.1	Sh10_p004220	Sspon.008A0018571
TCONS_00050317	XLOC_032767	Sobic.010G074600	Chr10:6077028-6079427	q1	q2	OK	6.52794	3.19236	-1.032	-1.49041	0.01235	0.13819	no	expressed protein			Chr10	6077028	6079427	Sobic.010G074600.1	TRINITY_DN66311_c4_g4_i3	=	1	AT5G20670.1	Sh10_p006970	Sspon.008D0015751
TCONS_00051266	XLOC_033388	Sobic.010G199700	Chr10:54265215-54271541	q1	q2	OK	33.1102	15.1496	-1.128	-1.3395	0.02435	0.211462	no	STRUBBELIG-RECEPTOR FAMILY 7 precursor, putative, expressed			Chr10	54265215	54271541	Sobic.010G199700.1	TRINITY_DN67356_c0_g1_i1	j	2	AT4G22130.1	Sh04_p026260	Sspon.008C0007490
TCONS_00049488	XLOC_032233	Sobic.010G252401	Chr10:59139790-59140228	q1	q2	OK	20.0163	5.89985	-1.76243	-1.63176	0.0137	0.147479	no	OsSAUR27 - Auxin-responsive SAUR gene family member, expressed			Chr10	59139790	59140228	Sobic.010G252401.1	TRINITY_DN57990_c0_g1_i3	=	1	AT3G43120.1	Sh04_p002700	Sspon.008A0002781
TCONS_00049177	XLOC_032030	Sobic.010G211100	Chr10:55430707-55431651	q1	q2	OK	18.66	2.52261	-2.88696	-3.14796	0.00205	0.041366	yes	expressed protein			Chr10	55430707	55431651	Sobic.010G211100.1	TRINITY_DN65716_c1_g1_i3	=	1			Sspon.008D0005370
TCONS_00051119	XLOC_033304	Sobic.010G178500	Chr10:51650862-51651891	q1	q2	OK	48.1472	20.9644	-1.19951	-2.14729	0.00045	0.0136777	yes	endothelial differentiation-related factor 1, putative, expressed			Chr10	51650862	51651891	Sobic.010G178500.1	TRINITY_DN64038_c0_g2_i1	=	1	AT3G24500.1	Sh10_p012320	Sspon.008A0008600
TCONS_00051398	XLOC_033471	Sobic.010G218200	Chr10:56098009-56104151	q1	q2	OK	4.75655	2.02256	-1.23373	-1.27706	0.04695	0.31017	no	FAD binding domain of DNA photolyase domain containing protein, expressed			Chr10	56098009	56104151			=	1	AT5G24850.1	Sh10_p015300	Sspon.008A0005542
TCONS_00047884	XLOC_031143	Sobic.010G048500	Chr10:3763802-3765254	q1	q2	OK	118.523	51.6401	-1.19861	-2.79928	5e-05	0.0023718	yes	UDP-glucoronosyl/UDP-glucosyl transferase, putative, expressed			Chr10	3763802	3765254	Sobic.010G048500.1	TRINITY_DN72205_c2_g8_i1	=	1	AT3G21790.1	Sh02_p022440	Sspon.008A0018290
TCONS_00050132	XLOC_032652	Sobic.010G054800	Chr10:4289700-4298930	q1	q2	OK	63.3783	8.65665	-2.87211	-1.83906	0.0392	0.282584	no	LTPL128 - Protease inhibitor/seed storage/LTP family protein precursor, expressed			Chr10	4289700	4298930			=	1	AT3G22142.1	Sh10_p000280	Sspon.008B0018020
TCONS_00051222	XLOC_033366	Sobic.010G194600	Chr10:53712703-53721636	q1	q2	OK	12.961	4.56011	-1.50703	-2.00181	0.0026	0.0485378	yes	CW-type Zinc Finger, putative, expressed			Chr10	53712703	53721636	Sobic.010G194600.4	TRINITY_DN63321_c5_g6_i1	=	3	AT1G19100.1	Sh03_p023990	Sspon.008B0007491
TCONS_00049865	XLOC_032479	Sobic.010G021300	Chr10:1714551-1716125	q1	q2	OK	91.1885	41.7251	-1.12794	-2.63	5e-05	0.0023718	yes	histone H1, putative, expressed			Chr10	1714551	1716125	Sobic.010G021300.2	TRINITY_DN65344_c2_g18_i2	=	1	AT2G18050.1	Sh10_p001990	Sspon.008D0020971
TCONS_00051125	XLOC_033309	Sobic.010G179900	Chr10:51809594-51812223	q1	q2	OK	35.3338	16.3619	-1.11071	-1.96647	0.001	0.0249448	yes	transferase family protein, putative, expressed			Chr10	51809594	51812223	Sobic.010G179900.1	TRINITY_DN47758_c0_g1_i1	=	1	AT3G62160.1	Sh10_p012420	Sspon.008A0008510
TCONS_00017562	XLOC_011366	Sobic.003G239300	Chr03:57873822-57880305	q1	q2	OK	5.8169	2.90157	-1.00342	-1.27055	0.03305	0.255841	no	GDSL-like lipase/acylhydrolase, putative, expressed			Chr03	57873822	57880305	Sobic.003G239300.1	TRINITY_DN96627_c0_g1_i1	=	1	AT1G31550.2	Sh03_p014940	Sspon.001D0010330
TCONS_00018217	XLOC_011784	Sobic.003G316700	Chr03:64451825-64461029	q1	q2	OK	22.2956	10.9157	-1.03036	-1.7196	0.00535	0.0798801	no	katanin p80 WD40 repeat-containing subunit B1 homolog 1, putative, expressed			Chr03	64451825	64461029	Sobic.003G316700.2	TRINITY_DN79190_c0_g1_i1	=	2	AT1G61210.2	Sh10_p014700	Sspon.003B0010384
TCONS_00019937	XLOC_012907	Sobic.003G089300	Chr03:7774182-7776929	q1	q2	OK	26.8681	11.4103	-1.23556	-2.5836	5e-05	0.0023718	yes	heavy-metal-associated domain-containing protein, putative, expressed			Chr03	7774182	7776929	Sobic.003G089300.1	TRINITY_DN52072_c0_g2_i1	=	1	AT1G23000.1	Sh03_p005830	Sspon.003C0032060
TCONS_00018477	XLOC_011970	Sobic.003G353200	Chr03:67210786-67213484	q1	q2	OK	161.792	79.0023	-1.03417	-2.26568	5e-05	0.0023718	yes	laccase precursor protein, putative, expressed			Chr03	67210786	67213484	Sobic.003G353200.1	TRINITY_DN116947_c0_g1_i1	=	1	AT2G29130.1	Sh03_p025910	Sspon.003B0007731
TCONS_00016212	XLOC_010445	Sobic.003G062200	Chr03:5434603-5435933	q1	q2	OK	13.9366	6.70188	-1.05625	-1.31775	0.0335	0.258219	no	transcription factor HBP-1b, putative, expressed			Chr03	5434603	5435933	Sobic.003G062200.2	TRINITY_DN59335_c0_g1_i1	=	1	AT4G18690.1	Sh03_p004310	Sspon.003C0036100
TCONS_00015952	XLOC_010282	Sobic.003G034400	Chr03:3150285-3153822	q1	q2	OK	23.5633	8.22072	-1.5192	-3.104	5e-05	0.0023718	yes	zinc finger/CCCH transcription factor, putative, expressed			Chr03	3150285	3153822	Sobic.003G034400.1	TRINITY_DN65145_c0_g3_i1	=	1	AT2G19810.1	Sh03_p002450	Sspon.003B0032850
TCONS_00021894	XLOC_014076	Sobic.003G317700	Chr03:64522815-64533991	q1	q2	OK	20.4249	5.18392	-1.97821	-3.19208	5e-05	0.0023718	yes	cyclic nucleotide-gated ion channel 2, putative, expressed			Chr03	64522815	64533991			=	2	AT5G54250.2	Sh03_p023190	Sspon.003A0006770
TCONS_00016202	XLOC_010439	Sobic.003G061300	Chr03:5388273-5393403	q1	q2	OK	29.2945	9.71327	-1.5926	-3.32788	5e-05	0.0023718	yes	thiamine pyrophosphate enzyme, C-terminal TPP binding domain containing protein, expressed			Chr03	5388273	5393403	Sobic.003G061300.1	TRINITY_DN48843_c0_g1_i3	=	3	AT4G33070.1	Sh01_p032500	Sspon.003B0030821
TCONS_00020254	XLOC_013078	Sobic.003G121400	Chr03:11065633-11069607	q1	q2	OK	12.8636	4.98773	-1.36684	-2.67926	5e-05	0.0023718	yes	expressed protein			Chr03	11065633	11069607	Sobic.003G121400.1	TRINITY_DN45121_c0_g1_i1	=	1	AT5G39660.2	Sh03_p008420	Sspon.003D0018660
TCONS_00016643	XLOC_010722	Sobic.003G120800	Chr03:10972102-10993638	q1	q2	OK	5.02328	2.23672	-1.16725	-1.23203	0.0429	0.295561	no	expressed protein			Chr03	10972102	10993638	Sobic.003G120800.2	TRINITY_DN61997_c0_g1_i13	=	2	AT4G36440.1	Sh03_p008340	Sspon.003A0021320
TCONS_00016136	XLOC_010387	Sobic.003G052900	Chr03:4788869-4791162	q1	q2	OK	9.88062	4.35149	-1.18309	-1.67516	0.0063	0.0894489	no	DUF260 domain containing protein, putative, expressed			Chr03	4788869	4791162	Sobic.003G052900.1	TRINITY_DN64428_c1_g3_i2	=	1	AT5G63090.4	Sh03_p003980	Sspon.003D0023980
TCONS_00016879	XLOC_010890	Sobic.003G153200	Chr03:16371440-16374574	q1	q2	OK	42.9424	16.4867	-1.3811	-1.87177	0.01255	0.13935	no	retrotransposon protein, putative, unclassified, expressed		ES	Chr03	16371440	16374574	Sobic.003G153200.1	TRINITY_DN59251_c1_g1_i2	=	3	AT1G48100.1	Sh03_p010840	Sspon.003B0023870
TCONS_00015993	XLOC_010300	Sobic.003G037300	Chr03:3504459-3508169	q1	q2	OK	11.6097	4.63175	-1.32571	-1.9095	0.0022	0.0433646	yes	Twin LOV 1, putative, expressed			Chr03	3504459	3508169	Sobic.003G037300.1	TRINITY_DN64355_c2_g6_i1	=	1	AT2G02710.2	Sh03_p002670	Sspon.003C0035881
TCONS_00016342	XLOC_010534	Sobic.003G082200	Chr03:7041778-7058676	q1	q2	OK	120.762	23.2082	-2.37946	-1.80364	0.0358	0.268189	no	hsp20/alpha crystallin family protein, putative, expressed			Chr03	7041778	7058676			o	1	AT5G59720.1	Sh03_p005330	Sspon.003C0032580
TCONS_00016343	XLOC_010534	Sobic.003G082200	Chr03:7041778-7058676	q1	q2	OK	128.363	63.5364	-1.01457	-1.53238	0.00995	0.120064	no	hsp20/alpha crystallin family protein, putative, expressed			Chr03	7041778	7058676			o	1	AT5G59720.1	Sh03_p005330	Sspon.003C0032580
TCONS_00021814	XLOC_014033	Sobic.003G309600	Chr03:63797011-63804967	q1	q2	OK	17.6964	7.75464	-1.19033	-1.3296	0.04765	0.312228	no	wax synthase, putative, expressed			Chr03	63797011	63804967			=	2	AT3G49200.1	Sh09_p017870	Sspon.003C0014700
TCONS_00019857	XLOC_012861	Sobic.003G081900	Chr03:7023282-7024065	q1	q2	OK	440.097	150.903	-1.5442	-3.79388	5e-05	0.0023718	yes	hsp20/alpha crystallin family protein, putative, expressed			Chr03	7023282	7024065	Sobic.003G081900.1	TRINITY_DN60333_c2_g1_i3	=	1	AT5G59720.1	Sh03_p005290	Sspon.003C0032550
TCONS_00017478	XLOC_011317	Sobic.003G230900	Chr03:57029460-57031330	q1	q2	OK	21.1866	7.46194	-1.50553	-2.43725	0.00035	0.0112279	yes	dihydroflavonol-4-reductase, putative, expressed			Chr03	57029460	57031330	Sobic.003G230900.1	TRINITY_DN60210_c1_g2_i3	=	1	AT5G42800.1	Sh03_p015900	Sspon.003B0016100
TCONS_00020956	XLOC_013517	Sobic.003G205100	Chr03:53482151-53500724	q1	q2	OK	25.9655	12.6461	-1.0379	-2.37257	0.0001	0.00412194	yes	helicase, putative, expressed			Chr03	53482151	53500724			=	3	AT1G79950.1	Sh03_p013720	Sspon.003A0014951
TCONS_00020388	XLOC_013161	Sobic.003G136600	Chr03:13026399-13032772	q1	q2	OK	68.1988	31.2147	-1.12752	-2.4864	0.0001	0.00412194	yes	MYB family transcription factor, putative, expressed			Chr03	13026399	13032772			=	2	AT1G09540.1	Sh03_p009640	Sspon.003B0025380
TCONS_00018402	XLOC_011921	Sobic.003G342200	Chr03:66458474-66463887	q1	q2	OK	10.3169	4.8401	-1.0919	-1.2715	0.0358	0.268189	no	dihydroflavonol-4-reductase, putative, expressed			Chr03	66458474	66463887			=	1	AT5G58490.1	Sh03_p025280	Sspon.003D0007390
TCONS_00018591	XLOC_012045	Sobic.003G367500	Chr03:68367206-68370619	q1	q2	OK	25.0317	11.0322	-1.18203	-2.2545	0.0003	0.00997793	yes	fructose-1,6-bisphosphatase, putative, expressed			Chr03	68367206	68370619	Sobic.003G367500.1	TRINITY_DN58316_c2_g2_i2	=	1	AT1G43670.1	Sh03_p027360	Sspon.003D0005860
TCONS_00018502	XLOC_011985	Sobic.003G355500	Chr03:67393956-67405260	q1	q2	OK	17.438	8.52986	-1.03164	-1.24441	0.0416	0.289499	no	oxidoreductase, aldo/keto reductase family protein, putative, expressed			Chr03	67393956	67405260			j	1	AT2G37790.1	Sh03_p026200	Sspon.003D0006650
TCONS_00022887	XLOC_014697	Sobic.003G437200	Chr03:73777041-73778204	q1	q2	OK	11.8864	2.06259	-2.52679	-2.96669	0.00045	0.0136777	yes	sulfotransferase domain containing protein, expressed			Chr03	73777041	73778204	Sobic.003G437200.1	TRINITY_DN54356_c0_g1_i1	=	1	AT1G18590.1	Sh01_p010840	Sspon.003C0001290
TCONS_00017842	XLOC_011550	Sobic.003G272200	Chr03:60842727-60845261	q1	q2	OK	6.95596	2.71334	-1.35818	-1.74871	0.00815	0.104999	no	helix-loop-helix DNA-binding domain containing protein, expressed			Chr03	60842727	60845261	Sobic.003G272200.1	TRINITY_DN67603_c2_g2_i4	=	1	AT4G16430.1	Sh03_p021960	Sspon.003C0017430
TCONS_00020170	XLOC_013020	Sobic.003G110800	Chr03:9971731-9976532	q1	q2	OK	17.3532	6.88439	-1.3338	-1.6074	0.02285	0.203693	no	transporter family protein, putative, expressed			Chr03	9971731	9976532	Sobic.003G110800.3	TRINITY_DN63280_c0_g3_i2	=	3	AT1G54730.2	Sh09_p019190	Sspon.003B0027210
TCONS_00015948	XLOC_010278	Sobic.003G034000	Chr03:3109990-3118099	q1	q2	OK	62.5139	30.1521	-1.05192	-2.41974	5e-05	0.0023718	yes	pollen-specific protein SF21, putative, expressed			Chr03	3109990	3118099			=	1	AT5G56750.1	Sh03_p002410	Sspon.003C0036271
TCONS_00022331	XLOC_014344	Sobic.003G369200	Chr03:68524375-68536009	q1	q2	OK	9.90922	4.80807	-1.04331	-1.49578	0.0123	0.137951	no	POLA1 - Putative DNA polymerase alpha catalytic subunit, expressed			Chr03	68524375	68536009	Sobic.003G369200.2	TRINITY_DN71986_c0_g2_i1	=	1	AT5G67100.1	Sh02_p030510	Sspon.003B0006731
TCONS_00020881	XLOC_013470	Sobic.003G196000	Chr03:52044643-52049482	q1	q2	OK	14.7809	4.92906	-1.58435	-2.82018	5e-05	0.0023718	yes	expressed protein			Chr03	52044643	52049482	Sobic.003G196000.3	TRINITY_DN77870_c0_g1_i1	=	2	AT2G45340.1	Sh04_p026260	Sspon.003B0019450
TCONS_00020533	XLOC_013250	Sobic.003G153300	Chr03:16374747-16379384	q1	q2	OK	14.3898	7.19471	-1.00003	-1.80252	0.00255	0.0479758	yes	mitochondrial carrier protein, putative, expressed			Chr03	16374747	16379384	Sobic.003G153300.1	TRINITY_DN71511_c0_g3_i3	=	1	AT5G15640.1	Sh03_p010850	Sspon.003B0023860
TCONS_00021233	XLOC_013701	Sobic.003G244100	Chr03:58330171-58336399	q1	q2	OK	15.094	4.4542	-1.76073	-1.86017	0.0179	0.173694	no	transcription factor, putative, expressed			Chr03	58330171	58336399			=	3	AT2G46270.1	Sh03_p016850	Sspon.003D0014210
TCONS_00016846	XLOC_010870	Sobic.003G149800	Chr03:15799862-15805755	q1	q2	OK	60.049	24.7131	-1.28086	-1.74254	0.0045	0.0703849	no	RNA recognition motif containing protein, expressed		AD	Chr03	15799862	15805755	Sobic.003G149800.1		=	6	AT1G02840.3	Sh01_p029400	Sspon.007B0011930
TCONS_00016848	XLOC_010870	Sobic.003G149800	Chr03:15799862-15805755	q1	q2	OK	23.1346	10.3006	-1.16733	-1.37854	0.0204	0.187992	no	RNA recognition motif containing protein, expressed		AD	Chr03	15799862	15805755	Sobic.003G149800.1		j	6	AT1G02840.3	Sh01_p029400	Sspon.007B0011930
TCONS_00016132	XLOC_010383	Sobic.003G052300	Chr03:4721512-4725477	q1	q2	OK	21.405	7.67169	-1.48033	-2.76999	5e-05	0.0023718	yes	uncharacterized glycosyltransferase, putative, expressed			Chr03	4721512	4725477	Sobic.003G052300.1	TRINITY_DN70739_c0_g1_i4	=	1	AT5G40390.1	Sh07_p017690	Sspon.003B0031550
TCONS_00022238	XLOC_014285	Sobic.003G359200	Chr03:67650970-67654732	q1	q2	OK	17.8643	6.9553	-1.36089	-2.60277	5e-05	0.0023718	yes	DUF740 domain containing protein, expressed			Chr03	67650970	67654732	Sobic.003G359200.1	TRINITY_DN58954_c0_g1_i1	=	1	AT5G01170.1	Sh03_p026560	Sspon.003B0007360
TCONS_00018497	XLOC_011982	Sobic.003G354900	Chr03:67370593-67375870	q1	q2	OK	35.8895	15.0328	-1.25545	-1.80891	0.00165	0.0353139	yes	regulator of chromosome condensation, putative, expressed		AA	Chr03	67370593	67375870	Sobic.003G354900.1	TRINITY_DN56124_c0_g1_i2	=	1	AT3G55580.1	Sh06_p004580	Sspon.003A0003311
TCONS_00015772	XLOC_010145	Sobic.003G011000	Chr03:965249-973401	q1	q2	OK	10.4816	4.99678	-1.06878	-2.18317	0.00035	0.0112279	yes	AAA-type ATPase family protein, putative, expressed			Chr03	965249	973401	Sobic.003G011000.1	TRINITY_DN67978_c3_g1_i1	=	1	AT1G64110.3	Sh03_p000730	Sspon.003A0030720
TCONS_00017908	XLOC_011599	Sobic.003G280900	Chr03:61585618-61591072	q1	q2	OK	23.7807	9.27208	-1.35882	-1.24969	0.03545	0.266437	no	NADP-dependent malic enzyme, putative, expressed			Chr03	61585618	61591072	Sobic.003G280900.1	TRINITY_DN56433_c0_g1_i1	j	2	AT5G25880.1	Sh03_p019700	Sspon.003A0008980
TCONS_00045977	XLOC_029973	Sobic.009G072100	Chr09:8705341-8707657	q1	q2	OK	20.1467	4.10183	-2.29621	-3.63363	5e-05	0.0023718	yes	zinc finger CCCH type family protein, putative, expressed			Chr09	8705341	8707657	Sobic.009G072100.1	TRINITY_DN64174_c2_g1_i2	=	1	AT2G19810.1	Sh09_p006230	Sspon.007D0012760
TCONS_00047314	XLOC_030784	Sobic.009G238600	Chr09:57652424-57655397	q1	q2	OK	8.81237	2.02544	-2.12129	-2.22843	0.00395	0.0645018	no	protein phosphatase 2C, putative, expressed			Chr09	57652424	57655397	Sobic.009G238600.1	TRINITY_DN67167_c2_g1_i2	=	1	AT2G29380.1	Sh02_p010470	Sspon.007B0001330
TCONS_00044863	XLOC_029243	Sobic.009G195600	Chr09:54652599-54655364	q1	q2	OK	43.4163	21.3816	-1.02187	-2.2389	0.00015	0.00571105	yes	ras-related protein, putative, expressed			Chr09	54652599	54655364	Sobic.009G195600.1	TRINITY_DN22683_c0_g2_i1	=	1	AT4G28950.1	Sh09_p015240	Sspon.007A0005760
TCONS_00046829	XLOC_030452	Sobic.009G170100	Chr09:52581407-52582181	q1	q2	OK	69.4109	32.0336	-1.11558	-1.88746	0.00205	0.041366	yes	DUF640 domain containing protein, putative, expressed			Chr09	52581407	52582181	Sobic.009G170100.1	TRINITY_DN48545_c0_g1_i2	=	1	AT1G07090.1	Sh01_p017520	Sspon.007B0007120
TCONS_00044992	XLOC_029338	Sobic.009G212800	Chr09:55836118-55837874	q1	q2	OK	31.1712	5.18182	-2.58869	-3.56597	5e-05	0.0023718	yes	WRKY7, expressed			Chr09	55836118	55837874	Sobic.009G212800.1	TRINITY_DN59917_c1_g1_i1	=	1	AT5G26170.1	Sh09_p016820	Sspon.007D0004130
TCONS_00043989	XLOC_028657	Sobic.009G080300	Chr09:11057730-11059447	q1	q2	OK	8.02678	3.54773	-1.17793	-1.4376	0.02015	0.186639	no	uncharacterized protein KIAA1310, putative, expressed			Chr09	11057730	11059447	Sobic.009G080300.1	TRINITY_DN60084_c0_g1_i1	=	1	AT5G41850.1	Sh04_p018630	Sspon.007B0014310
TCONS_00047230	XLOC_030735	Sobic.009G228100	Chr09:56916039-56924765	q1	q2	OK	46.1207	19.6292	-1.23241	-3.05014	5e-05	0.0023718	yes	ubiquitin conjugating enzyme protein, putative, expressed			Chr09	56916039	56924765	Sobic.009G228100.1	TRINITY_DN71690_c0_g4_i1	=	1	AT2G33770.1	Sh09_p018070	Sspon.007B0002061
TCONS_00047355	XLOC_030806	Sobic.009G242501	Chr09:57908189-57909947	q1	q2	OK	7.28131	3.18579	-1.19255	-1.49113	0.0156	0.160071	no	DUF617 domain containing protein, expressed			Chr09	57908189	57909947	Sobic.009G242501.1	TRINITY_DN63034_c0_g1_i5	=	1	AT3G25640.1	Sh09_p019090	Sspon.007C0001060
TCONS_00044833	XLOC_029223	Sobic.009G191500	Chr09:54352960-54358544	q1	q2	OK	14.1571	6.30674	-1.16656	-1.58755	0.0092	0.113765	no	pseudouridylate synthase, putative, expressed		AD	Chr09	54352960	54358544	Sobic.009G191500.1	TRINITY_DN65804_c0_g1_i1	=	1	AT3G04820.1	Sh09_p014840	Sspon.007C0003400
TCONS_00047266	XLOC_030759	Sobic.009G232400	Chr09:57235137-57239543	q1	q2	OK	5.14476	2.39815	-1.10118	-1.53264	0.01205	0.136737	no	expressed protein			Chr09	57235137	57239543	Sobic.009G232400.1	TRINITY_DN73067_c0_g2_i2	=	1	AT5G44150.1	Sh09_p018260	Sspon.007D0002340
TCONS_00047281	XLOC_030769	Sobic.009G234500	Chr09:57384637-57387766	q1	q2	OK	29.82	13.8798	-1.1033	-1.88419	0.00225	0.0440501	yes	cold acclimation protein WCOR413, putative, expressed			Chr09	57384637	57387766	Sobic.009G234500.1	TRINITY_DN62720_c0_g1_i2	=	1	AT1G29390.2	Sh09_p018420	Sspon.007A0002500
TCONS_00046763	XLOC_030409	Sobic.009G161800	Chr09:51880213-51882333	q1	q2	OK	81.3348	24.8552	-1.71032	-3.61348	5e-05	0.0023718	yes	protein phosphatase 2C, putative, expressed			Chr09	51880213	51882333			=	3	AT1G07430.1	Sh09_p012650	Sspon.007B0007554
TCONS_00046310	XLOC_030169	Sobic.009G112800	Chr09:45313702-45322715	q1	q2	OK	15.1457	5.31281	-1.51136	-2.04466	0.00245	0.0468251	yes	WD domain, G-beta repeat domain containing protein, expressed		AA	Chr09	45313702	45322715	Sobic.009G112800.4		=	5	AT3G06880.2	Sh09_p008400	Sspon.007C0010640
TCONS_00044268	XLOC_028844	Sobic.009G116700	Chr09:45915614-45916682	q1	q2	OK	293.513	25.035	-3.5514	-6.94825	5e-05	0.0023718	yes	dehydrin, putative, expressed			Chr09	45915614	45916682	Sobic.009G116700.1	TRINITY_DN40345_c0_g1_i2	=	1			Sspon.007A0012220
TCONS_00046994	XLOC_030567	Sobic.009G191700	Chr09:54366144-54369271	q1	q2	OK	5.70362	2.29905	-1.31084	-1.69685	0.00495	0.0752275	no	signal recognition particle 54 kDa protein, putative, expressed			Chr09	54366144	54369271	Sobic.009G191700.1	TRINITY_DN54800_c0_g1_i2	=	1	AT1G48900.1	Sh09_p014870	Sspon.007C0003370
TCONS_00047144	XLOC_030671	Sobic.009G213000	Chr09:55860680-55863451	q1	q2	OK	30.3168	14.5031	-1.06376	-2.15532	0.00015	0.00571105	yes	protein phosphatase 2C, putative, expressed			Chr09	55860680	55863451	Sobic.009G213000.1	TRINITY_DN70252_c0_g15_i1	=	1	AT1G72770.3	Sh09_p016840	Sspon.007B0003661
TCONS_00043411	XLOC_028251	Sobic.009G002200	Chr09:195940-199828	q1	q2	OK	24.0807	11.4656	-1.07057	-2.28869	5e-05	0.0023718	yes	retrotransposon protein, putative, unclassified, expressed			Chr09	195940	199828	Sobic.009G002200.1	TRINITY_DN71276_c0_g1_i1	=	1	AT3G25500.1	Sh01_p016200	Sspon.007B0021460
TCONS_00044922	XLOC_029287	Sobic.009G203200	Chr09:55204340-55208045	q1	q2	OK	10.643	3.65968	-1.54011	-2.29842	0.0017	0.03617	yes	pectinesterase, putative, expressed			Chr09	55204340	55208045	Sobic.009G203200.1	TRINITY_DN59352_c1_g3_i3	=	1	AT5G19730.1	Sh09_p015860	Sspon.007D0005041
TCONS_00045007	XLOC_029349	Sobic.009G214600	Chr09:55959389-55962236	q1	q2	OK	12.6723	5.66932	-1.16043	-1.7344	0.0048	0.0739578	no	possible lysine decarboxylase domain containing protein, expressed			Chr09	55959389	55962236	Sobic.009G214600.1	TRINITY_DN60244_c0_g1_i9	=	1	AT5G11950.2		Sspon.007A0003960
TCONS_00047155	XLOC_030677	Sobic.009G213950	Chr09:55919928-55929679	q1	q2	OK	27.7232	13.1045	-1.08103	-1.19627	0.04925	0.318244	no	FEN1A - Putative flap endonuclease protein, expressed			Chr09	55919928	55929679			=	1	AT5G26680.2	Sh09_p016940	Sspon.007D0004011
TCONS_00046933	XLOC_030522	Sobic.009G182400	Chr09:53599113-53599995	q1	q2	OK	75.377	2.41144	-4.96616	-5.28267	0.04225	0.292681	no	circadian clock coupling factor ZGT, putative, expressed			Chr09	53599113	53599995	Sobic.009G182400.1	TRINITY_DN60807_c0_g1_i1	=	1	AT3G63060.1	Sh02_p026690	Sspon.ctg0671180
TCONS_00043828	XLOC_028536	Sobic.009G059100	Chr09:6198294-6199362	q1	q2	OK	104.545	39.5333	-1.40299	-3.06199	0.00015	0.00571105	yes	Cupin domain containing protein, expressed			Chr09	6198294	6199362	Sobic.009G059100.1	TRINITY_DN60038_c0_g1_i1	=	1	AT5G20630.1	Sh09_p005280	Sspon.007B0015750
TCONS_00047073	XLOC_030618	Sobic.009G202801	Chr09:55172522-55178621	q1	q2	OK	9.32896	4.02854	-1.21146	-2.38466	5e-05	0.0023718	yes	kinesin motor domain containing protein, expressed			Chr09	55172522	55178621	Sobic.009G202801.1	TRINITY_DN71945_c0_g6_i1	j	1	AT1G63640.2	Sh03_p020750	Sspon.007B0004581
TCONS_00043925	XLOC_028600	Sobic.009G070700	Chr09:8360234-8361832	q1	q2	OK	57.1706	23.4595	-1.2851	-2.51901	0.0003	0.00997793	yes	HAD superfamily phosphatase, putative, expressed			Chr09	8360234	8361832	Sobic.009G070700.1	TRINITY_DN24963_c0_g2_i1	=	1	AT4G29260.1	Sh10_p011780	Sspon.007D0012840
TCONS_00043816	XLOC_028527	Sobic.009G057200	Chr09:5853755-5858972	q1	q2	OK	13.7967	6.26517	-1.13889	-2.04307	0.00055	0.0158514	yes	acyl-coenzyme A dehydrogenase, mitochondrial precursor, putative, expressed			Chr09	5853755	5858972	Sobic.009G057200.2	TRINITY_DN46618_c0_g1_i1	=	2	AT3G51840.1	Sh03_p004270	Sspon.007B0015920
TCONS_00046475	XLOC_030251	Sobic.009G129900	Chr09:48324303-48327454	q1	q2	OK	5.29672	2.21756	-1.25613	-1.40246	0.02555	0.217574	no	endo-1,3;1,4-beta-D-glucanase precursor, putative, expressed			Chr09	48324303	48327454	Sobic.009G129900.1	TRINITY_DN68215_c4_g1_i7	=	1	AT3G23600.1	Sh09_p010090	Sspon.007D0009291
TCONS_00029893	XLOC_019269	Sobic.005G138500	Chr05:59229718-59230878	q1	q2	OK	22.2863	2.88664	-2.94869	-2.75482	0.00255	0.0479758	yes	expressed protein			Chr05	59229718	59230878	Sobic.005G138500.1	TRINITY_DN60465_c0_g2_i2	=	1	AT5G07330.1		Sspon.006A0019970
TCONS_00029543	XLOC_019035	Sobic.005G102800	Chr05:18053852-18058572	q1	q2	OK	6.35165	3.11548	-1.02768	-1.55563	0.00975	0.118143	no	OsSCP48 - Putative Serine Carboxypeptidase homologue, expressed			Chr05	18053852	18058572	Sobic.005G102800.1	TRINITY_DN46565_c0_g1_i1	=	1	AT5G42240.1	Sh02_p015880	Sspon.005A0021010
TCONS_00032142	XLOC_020853	Sobic.005G217000	Chr05:70268889-70273918	q1	q2	OK	8.01179	3.395	-1.23871	-1.82242	0.00305	0.0541441	no	Os11bglu36 SFR2 homologue, expressed			Chr05	70268889	70273918	Sobic.005G217000.1	TRINITY_DN71436_c3_g1_i3	=	5	AT3G06510.1	Sh10_p016280	Sspon.006A0022190
TCONS_00031788	XLOC_020600	Sobic.005G165500	Chr05:64134372-64139920	q1	q2	OK	9.13372	4.08519	-1.1608	-1.77945	0.00325	0.0563801	no	OsSub18 - Putative Subtilisin homologue, expressed			Chr05	64134372	64139920	Sobic.005G165500.1	TRINITY_DN72579_c1_g9_i1	=	3	AT4G10520.1	Sh10_p014000	Sspon.ctg0812660
TCONS_00029765	XLOC_019177	Sobic.005G123200	Chr05:53865330-53893454	q1	q2	OK	13.414	5.90772	-1.18306	-1.46387	0.0189	0.180254	no	cbbY, putative, expressed			Chr05	53865330	53893454			j	3	AT3G48420.1	Sh05_p006800	Sspon.006A0019390
TCONS_00030336	XLOC_019599	Sobic.005G204100	Chr05:68963778-68969845	q1	q2	OK	9.58604	4.59882	-1.05967	-1.92594	0.0014	0.0317978	yes	kelch repeat protein, putative, expressed			Chr05	68963778	68969845			=	3	AT5G18590.2	Sh05_p010760	Sspon.006A0026140
TCONS_00029751	XLOC_019169	Sobic.005G121200	Chr05:53367770-53371247	q1	q2	OK	107.356	28.6063	-1.90799	-3.57833	5e-05	0.0023718	yes	HVA22, putative, expressed			Chr05	53367770	53371247			=	2	AT5G50720.1	Sh05_p006680	Sspon.006A0019320
TCONS_00030361	XLOC_019613	Sobic.005G206700	Chr05:69290299-69293598	q1	q2	OK	10.7845	4.60929	-1.22634	-1.61181	0.00945	0.115965	no	WD domain, G-beta repeat domain containing protein, expressed			Chr05	69290299	69293598	Sobic.005G206700.1	TRINITY_DN63864_c0_g1_i2	=	1	AT4G29830.1	Sh10_p014700	Sspon.006A0024830
TCONS_00031461	XLOC_020376	Sobic.005G116601	Chr05:51292387-51293651	q1	q2	OK	31.7354	3.94175	-3.00918	-3.14536	0.0006	0.0170212	yes				Chr05	51292387	51293651	Sobic.005G116601.1		=	1	AT1G67330.1	Sh06_p017590	Sspon.006C0024720
TCONS_00029724	XLOC_019146	Sobic.005G117100	Chr05:51602901-51608722	q1	q2	OK	11.6738	4.90655	-1.25049	-2.01195	0.00135	0.0311016	yes	expressed protein			Chr05	51602901	51608722	Sobic.005G117100.1		=	2		Sh05_p006500	Sspon.006C0024760
TCONS_00042105	XLOC_027415	Sobic.008G038500	Chr08:3631780-3636510	q1	q2	OK	14.7838	5.52524	-1.4199	-1.53402	0.01915	0.181442	no	endonuclease III-like protein 1, putative, expressed			Chr08	3631780	3636510	Sobic.008G038500.3	TRINITY_DN90469_c0_g1_i1	=	2	AT2G31450.2		Sspon.007A0025270
TCONS_00041813	XLOC_027218	Sobic.008G193200	Chr08:62664619-62665747	q1	q2	OK	11.0407	4.9196	-1.16622	-1.43363	0.0199	0.185272	no	expressed protein			Chr08	62664619	62665747	Sobic.008G193200.1	TRINITY_DN64857_c1_g1_i3	=	1	AT1G29700.1	Sh08_p013060	Sspon.002B0040280
TCONS_00040944	XLOC_026625	Sobic.008G080900	Chr08:14257171-14258700	q1	q2	OK	23.7919	8.53582	-1.47887	-2.30497	0.00045	0.0136777	yes	expressed protein			Chr08	14257171	14258700	Sobic.008G080900.1	TRINITY_DN72843_c4_g4_i1	=	1	AT2G31560.2	Sh05_p006150	Sspon.007C0021820
TCONS_00040949	XLOC_026629	Sobic.008G081200	Chr08:14313688-14316455	q1	q2	OK	7.0295	2.48945	-1.4976	-1.8716	0.0047	0.0728827	no	peptide transporter PTR3-A, putative, expressed			Chr08	14313688	14316455	Sobic.008G081200.1	TRINITY_DN65963_c0_g1_i2	=	1	AT1G59740.1	Sh08_p005470	Sspon.007B0028320
TCONS_00042569	XLOC_027721	Sobic.008G094000	Chr08:43917194-43919961	q1	q2	OK	6.77282	3.06395	-1.14436	-1.29758	0.0285	0.232959	no	nodulin MtN3 family protein, putative, expressed			Chr08	43917194	43919961	Sobic.008G094000.1	TRINITY_DN67583_c1_g1_i2	=	1	AT5G23660.1	Sh08_p006050	Sspon.002C0044291
TCONS_00041209	XLOC_026810	Sobic.008G114900	Chr08:52386850-52389674	q1	q2	OK	8.28345	4.04807	-1.033	-1.73358	0.0049	0.0747031	no	rhoGAP domain containing protein, expressed			Chr08	52386850	52389674	Sobic.008G114900.1	TRINITY_DN60150_c1_g1_i1	=	1	AT4G03100.1	Sh02_p007470	Sspon.002A0037350
TCONS_00042425	XLOC_027634	Sobic.008G077600	Chr08:11930914-11935547	q1	q2	OK	14.5626	7.1599	-1.02426	-2.17292	0.0003	0.00997793	yes	diacylglycerol kinase 1, putative, expressed			Chr08	11930914	11935547	Sobic.008G077600.1	TRINITY_DN64103_c0_g1_i2	=	1	AT5G63770.1	Sh08_p005250	Sspon.007C0022200
TCONS_00041940	XLOC_027298	Sobic.008G016200	Chr08:1336272-1339790	q1	q2	OK	21.8296	10.1745	-1.10133	-1.23913	0.0378	0.277047	no	CAMK_KIN1/SNF1/Nim1_like.37 - CAMK includes calcium/calmodulin depedent protein kinases, expressed			Chr08	1336272	1339790			j	1	AT2G26980.3	Sh01_p030970	Sspon.005C0023960
TCONS_00041630	XLOC_027088	Sobic.008G167100	Chr08:60087185-60104045	q1	q2	OK	15.304	4.94089	-1.63106	-2.81356	5e-05	0.0023718	yes	cycloartenol synthase, putative, expressed			Chr08	60087185	60104045	Sobic.008G167100.1	TRINITY_DN57750_c3_g2_i16	=	1	AT2G07050.1	Sh10_p013870	Sspon.008B0002001
TCONS_00043050	XLOC_028008	Sobic.008G147500	Chr08:58110038-58112954	q1	q2	OK	13.6879	6.43496	-1.0889	-2.01847	0.00075	0.0200573	yes	cyclin, putative, expressed			Chr08	58110038	58112954	Sobic.008G147500.1	TRINITY_DN69910_c1_g2_i4	=	1	AT1G70210.1	Sh08_p009960	Sspon.002B0037322
TCONS_00024026	XLOC_015424	Sobic.004G127800	Chr04:16033867-16041705	q1	q2	OK	12.5373	5.69193	-1.13924	-1.37938	0.02805	0.230191	no	AGC_PKA/PKG_like.1 - ACG kinases include homologs to PKA, PKG and PKC, expressed		AA	Chr04	16033867	16041705	Sobic.004G127800.1	TRINITY_DN71716_c1_g2_i3	j	1	AT2G20050.1	Sh04_p009620	Sspon.004B0015590
TCONS_00026422	XLOC_017009	Sobic.004G073400	Chr04:5911674-5931663	q1	q2	OK	12.0244	5.42174	-1.14913	-2.41141	0.0001	0.00412194	yes	multidrug resistance protein, putative, expressed			Chr04	5911674	5931663	Sobic.004G073232.1		=	1	AT3G28345.1	Sh04_p005360	Sspon.004C0020770
TCONS_00028152	XLOC_018104	Sobic.004G285900	Chr04:62839314-62841095	q1	q2	OK	36.1993	18.0525	-1.00376	-1.9366	0.00145	0.0324746	yes	HMG1/2, putative, expressed			Chr04	62839314	62841095	Sobic.004G285900.4	TRINITY_DN12782_c0_g1_i1	=	2	AT1G20696.2	Sh04_p021080	Sspon.004B0006990
TCONS_00028477	XLOC_018315	Sobic.004G325100	Chr04:66052331-66058341	q1	q2	OK	6.70065	2.93027	-1.19327	-1.82319	0.0028	0.0510207	no	transmembrane amino acid transporter protein, putative, expressed			Chr04	66052331	66058341	Sobic.004G325100.1	TRINITY_DN68596_c0_g2_i1	=	1	AT2G41190.1	Sh10_p008270	Sspon.004C0015390
TCONS_00023785	XLOC_015264	Sobic.004G097700	Chr04:8672666-8675878	q1	q2	OK	8.67154	2.06903	-2.06733	-2.57459	0.00055	0.0158514	yes	homeobox domain containing protein, expressed			Chr04	8672666	8675878	Sobic.004G097700.1	TRINITY_DN65405_c0_g2_i4	=	1	AT4G32980.1	Sh10_p000560	Sspon.004C0018810
TCONS_00023900	XLOC_015344	Sobic.004G112100	Chr04:11072571-11080989	q1	q2	OK	17.6943	5.262	-1.7496	-3.26004	5e-05	0.0023718	yes	OsRhmbd6 - Putative Rhomboid homologue, expressed		AD	Chr04	11072571	11080989	Sobic.004G112100.1		=	2	AT5G38510.2	Sh04_p008240	Sspon.004A0017971
TCONS_00027583	XLOC_017746	Sobic.004G219600	Chr04:56908682-56915738	q1	q2	OK	85.6629	12.6874	-2.75527	-4.1444	5e-05	0.0023718	yes	DUF640 domain containing protein, putative, expressed		AA	Chr04	56908682	56915738	Sobic.004G219600.1	TRINITY_DN60516_c4_g3_i1	=	3	AT1G07090.1	Sh01_p017520	Sspon.005D0011151
TCONS_00025499	XLOC_016421	Sobic.004G317200	Chr04:65305460-65313152	q1	q2	OK	30.6511	14.4356	-1.0863	-1.35876	0.0246	0.212232	no	receptor-like protein kinase 5 precursor, putative, expressed		AA	Chr04	65305460	65313152	Sobic.004G317200.1	TRINITY_DN58348_c3_g1_i2	=	1	AT2G26330.1	Sh10_p001930	Sspon.008D0021050
TCONS_00024976	XLOC_016069	Sobic.004G248300	Chr04:59544544-59546528	q1	q2	OK	15.5027	5.40972	-1.51889	-1.71287	0.0073	0.0977025	no	dynein light chain type 1 domain containing protein, expressed			Chr04	59544544	59546528	Sobic.004G248300.1	TRINITY_DN69339_c0_g1_i4	=	1	AT1G23220.1	Sh04_p017750	Sspon.004A0005350
TCONS_00027824	XLOC_017908	Sobic.004G249400	Chr04:59620415-59622559	q1	q2	OK	24.493	4.13893	-2.56504	-3.24595	5e-05	0.0023718	yes	3-ketoacyl-CoA synthase, putative, expressed			Chr04	59620415	59622559	Sobic.004G249400.1	TRINITY_DN53614_c0_g1_i2	=	1	AT1G68530.1	Sh01_p036980	Sspon.004C0005530
TCONS_00024772	XLOC_015924	Sobic.004G219900	Chr04:56987602-56989088	q1	q2	OK	125.63	48.6557	-1.3685	-3.25683	5e-05	0.0023718	yes	CAMK_CAMK_like.14 - CAMK includes calcium/calmodulin depedent protein kinases, expressed			Chr04	56987602	56989088	Sobic.004G219900.1	TRINITY_DN66809_c2_g1_i5	=	1	AT1G08650.1	Sh04_p015340	Sspon.004B0009111
TCONS_00027413	XLOC_017651	Sobic.004G201100	Chr04:55261682-55264545	q1	q2	OK	94.5039	46.3311	-1.02839	-2.53259	0.00015	0.00571105	yes	cytochrome P450, putative, expressed			Chr04	55261682	55264545	Sobic.004G201100.1	TRINITY_DN71432_c3_g1_i3	=	1	AT5G07990.1	Sh04_p013560	Sspon.004A0011820
TCONS_00027747	XLOC_017852	Sobic.004G238801	Chr04:58664710-58666648	q1	q2	OK	95.8879	41.7913	-1.19815	-2.67447	5e-05	0.0023718	yes	expansin precursor, putative, expressed			Chr04	58664710	58666648	Sobic.004G238801.1	TRINITY_DN63117_c0_g1_i1	=	1	AT1G69530.2	Sh04_p016990	Sspon.004D0005610
TCONS_00028164	XLOC_018112	Sobic.004G287400	Chr04:62949913-62954167	q1	q2	OK	18.8609	9.02267	-1.06377	-2.29858	0.0001	0.00412194	yes	uncharacterized mscS family protein, putative, expressed			Chr04	62949913	62954167	Sobic.004G287400.1	TRINITY_DN72431_c0_g3_i3	=	1	AT3G14810.1	Sh04_p021160	Sspon.004D0009550
TCONS_00023935	XLOC_015367	Sobic.004G116300	Chr04:12145242-12167088	q1	q2	OK	5.09027	2.45494	-1.05205	-1.23402	0.04065	0.28717	no	expressed protein			Chr04	12145242	12167088	Sobic.004G116300.1	TRINITY_DN58897_c1_g7_i1	j	1	AT2G46240.1	Sh04_p018460	Sspon.004B0017010
TCONS_00023936	XLOC_015367	Sobic.004G116300	Chr04:12145242-12167088	q1	q2	OK	10.8958	4.56471	-1.25518	-2.23548	5e-05	0.0023718	yes	expressed protein			Chr04	12145242	12167088	Sobic.004G116300.1	TRINITY_DN58897_c1_g7_i1	=	1	AT2G46240.1	Sh04_p018460	Sspon.004B0017010
TCONS_00026153	XLOC_016845	Sobic.004G038000	Chr04:3093088-3096457	q1	q2	OK	9.42646	4.05322	-1.21765	-1.68123	0.00635	0.0898063	no	expressed protein			Chr04	3093088	3096457			=	2	AT5G35320.1		Sspon.004D0025420
TCONS_00028272	XLOC_018173	Sobic.004G298000	Chr04:63744367-63747247	q1	q2	OK	6.19262	2.42497	-1.35258	-1.74737	0.00675	0.0932751	no	transporter, major facilitator family, putative, expressed			Chr04	63744367	63747247	Sobic.004G298000.1	TRINITY_DN51958_c0_g1_i1	=	1	AT4G17550.1	Sh04_p021530	Sspon.004B0007700
TCONS_00024736	XLOC_015895	Sobic.004G215000	Chr04:56504962-56506680	q1	q2	OK	42.9544	21.4407	-1.00245	-2.03572	0.00125	0.0295024	yes	uncharacterized protein At4g06744 precursor, putative, expressed			Chr04	56504962	56506680	Sobic.004G215000.1	TRINITY_DN68529_c0_g1_i3	=	1	AT4G06744.1	Sh03_p011300	Sspon.004C0010820
TCONS_00025537	XLOC_016445	Sobic.004G321000	Chr04:65559855-65561341	q1	q2	OK	67.8598	13.2678	-2.35463	-4.49215	5e-05	0.0023718	yes	hsp20/alpha crystallin family protein, putative, expressed			Chr04	65559855	65561341	Sobic.004G321000.1	TRINITY_DN53278_c1_g3_i5	=	1	AT1G54050.1	Sh04_p024400	Sspon.004A0002890
TCONS_00028125	XLOC_018093	Sobic.004G283700	Chr04:62578039-62582171	q1	q2	OK	13.8119	6.90274	-1.00067	-1.81614	0.00235	0.0455151	yes	OsFBX58 - F-box domain containing protein, expressed			Chr04	62578039	62582171	Sobic.004G283700.1	TRINITY_DN63059_c0_g1_i1	=	1	AT3G61060.1	Sh01_p043870	Sspon.004C0007821
TCONS_00028606	XLOC_018397	Sobic.004G339800	Chr04:67154249-67159910	q1	q2	OK	14.9041	3.96751	-1.9094	-2.00365	0.00075	0.0200573	yes	phosphate transporter 1, putative, expressed		ES	Chr04	67154249	67159910	Sobic.004G339800.2	TRINITY_DN31849_c0_g1_i1	=	2	AT3G23430.1	Sh10_p010830	Sspon.004C0002060
TCONS_00028607	XLOC_018397	Sobic.004G339800	Chr04:67154249-67159910	q1	q2	OK	26.7507	9.79685	-1.44919	-2.12074	0.00035	0.0112279	yes	phosphate transporter 1, putative, expressed		ES	Chr04	67154249	67159910	Sobic.004G339800.2	TRINITY_DN31849_c0_g1_i1	=	2	AT3G23430.1	Sh10_p010830	Sspon.004C0002060
TCONS_00028356	XLOC_018231	Sobic.004G309600	Chr04:64665418-64669547	q1	q2	OK	47.1335	18.6011	-1.34137	-2.89601	5e-05	0.0023718	yes	bZIP transcription factor, putative, expressed			Chr04	64665418	64669547	Sobic.004G309600.1	TRINITY_DN63371_c1_g1_i2	=	1	AT4G34000.2	Sh04_p023210	Sspon.004C0004130
TCONS_00027862	XLOC_017930	Sobic.004G253500	Chr04:59917432-59921352	q1	q2	OK	4.99089	2.20292	-1.17988	-1.69294	0.00655	0.0914724	no	auxin-independent growth promoter protein, putative, expressed			Chr04	59917432	59921352	Sobic.004G253500.2	TRINITY_DN52789_c0_g3_i3	=	2	AT5G15740.1	Sh10_p009870	Sspon.004C0016620
TCONS_00027908	XLOC_017960	Sobic.004G258800	Chr04:60426531-60427161	q1	q2	OK	27.6654	5.55248	-2.31688	-2.98363	0.01345	0.145982	no	IQ calmodulin-binding and BAG domain containing protein, putative, expressed			Chr04	60426531	60427161	Sobic.004G258800.1	TRINITY_DN56746_c0_g1_i1	=	1	AT1G12060.1	Sh04_p018460	Sspon.002D0018030
TCONS_00023809	XLOC_015285	Sobic.004G101400	Chr04:9370581-9372529	q1	q2	OK	35.9634	2.07182	-4.11756	-5.05012	5e-05	0.0023718	yes	HSF-type DNA-binding domain containing protein, expressed			Chr04	9370581	9372529	Sobic.004G101400.1	TRINITY_DN65301_c0_g1_i2	=	1	AT3G24520.1	Sh03_p015520	Sspon.004B0018120
TCONS_00024537	XLOC_015765	Sobic.004G190100	Chr04:54209160-54213564	q1	q2	OK	26.7273	11.5975	-1.2045	-2.36639	5e-05	0.0023718	yes	expressed protein			Chr04	54209160	54213564	Sobic.004G190100.1	TRINITY_DN66343_c0_g1_i1	=	1	AT5G64550.1	Sh03_p015280	Sspon.004A0012370
TCONS_00026449	XLOC_017027	Sobic.004G075800	Chr04:6171320-6178958	q1	q2	OK	5.70641	2.76311	-1.04629	-1.59205	0.01045	0.124232	no	chloride channel protein, putative, expressed			Chr04	6171320	6178958	Sobic.004G075800.1	TRINITY_DN66849_c1_g2_i2	=	1	AT5G33280.1	Sh04_p005710	Sspon.004B0020590
TCONS_00024845	XLOC_015970	Sobic.004G228400	Chr04:57807689-57810439	q1	q2	OK	7.50993	3.52563	-1.09092	-1.59511	0.01045	0.124232	no	helix-loop-helix DNA-binding protein, putative, expressed		IR	Chr04	57807689	57810439	Sobic.004G228400.1	TRINITY_DN66621_c2_g3_i6	=	2	AT1G22490.1	Sh04_p016070	Sspon.004B0001921
TCONS_00023831	XLOC_015299	Sobic.004G103300	Chr04:9708786-9714323	q1	q2	OK	21.7145	6.92045	-1.64972	-2.1537	0.004	0.0649517	no	Complex I intermediate-associated protein 30 domain containing protein, putative, expressed		AA	Chr04	9708786	9714323	Sobic.004G103300.1	TRINITY_DN71816_c0_g2_i4	=	1	AT4G18810.1	Sh04_p002490	Sspon.004A0018480
TCONS_00025181	XLOC_016208	Sobic.004G274100	Chr04:61774574-61778118	q1	q2	OK	7.85796	2.87547	-1.45036	-1.47317	0.0465	0.308748	no	expressed protein		ES	Chr04	61774574	61778118	Sobic.004G274100.3	TRINITY_DN61492_c0_g1_i3	=	4	AT5G16810.1	Sh04_p020110	Sspon.004C0007170
TCONS_00025258	XLOC_016259	Sobic.004G283100	Chr04:62483955-62485229	q1	q2	OK	6.24637	2.51698	-1.31132	-1.23865	0.0352	0.265662	no	expressed protein			Chr04	62483955	62485229	Sobic.004G283100.1	TRINITY_DN63187_c0_g1_i3	=	1	AT5G62140.1		Sspon.004C0007730
TCONS_00024620	XLOC_015820	Sobic.004G200900	Chr04:55233582-55236702	q1	q2	OK	28.3454	12.1985	-1.21642	-2.26085	0.00065	0.0179128	yes	cytochrome P450, putative, expressed			Chr04	55233582	55236702	Sobic.004G200900.1	TRINITY_DN71432_c3_g2_i1	=	1	AT5G07990.1	Sh04_p013560	Sspon.004A0011820
TCONS_00038853	XLOC_025250	Sobic.007G027900	Chr07:2525537-2531143	q1	q2	OK	7.99873	3.81114	-1.06955	-2.07845	0.0004	0.0125264	yes	chloroplast unusual positioning protein, putative, expressed		AD	Chr07	2525537	2531143	Sobic.007G027900.2	TRINITY_DN67871_c0_g2_i4	=	2	AT3G25690.3	Sh_228B17_p000070	Sspon.006D0014950
TCONS_00039786	XLOC_025859	Sobic.007G158700	Chr07:59306456-59312833	q1	q2	OK	9.12167	3.60075	-1.341	-1.9685	0.0022	0.0433646	yes	patatin, putative, expressed			Chr07	59306456	59312833	Sobic.007G158700.1	TRINITY_DN67182_c0_g1_i1	=	1	AT2G26560.1	Sh07_p011910	Sspon.006D0005800
TCONS_00038600	XLOC_025070	Sobic.007G217300	Chr07:64557038-64558623	q1	q2	OK	11.1987	4.90928	-1.18974	-1.71573	0.0057	0.0827988	no	retrotransposon protein, putative, LINE subclass, expressed			Chr07	64557038	64558623	Sobic.007G217300.1	TRINITY_DN62767_c3_g3_i5	=	1	AT4G27670.1	Sh01_p035350	Sspon.006A0001720
TCONS_00037852	XLOC_024572	Sobic.007G124100	Chr07:53163082-53164403	q1	q2	OK	40.6742	11.478	-1.82524	-2.71997	5e-05	0.0023718	yes	ethylene-responsive transcription factor, putative, expressed			Chr07	53163082	53164403	Sobic.007G124100.1	TRINITY_DN69787_c4_g6_i1	=	1	AT4G39780.1	Sh02_p011650	Sspon.006A0008620
TCONS_00038366	XLOC_024922	Sobic.007G187700	Chr07:62049633-62056133	q1	q2	OK	18.9258	8.9266	-1.08417	-2.40018	5e-05	0.0023718	yes	retinoblastoma-related protein-like, putative, expressed			Chr07	62049633	62056133	Sobic.007G187700.1	TRINITY_DN67614_c0_g1_i1	j	1	AT3G12280.2	Sh07_p010200	Sspon.006C0003860
TCONS_00039900	XLOC_025938	Sobic.007G173500	Chr07:60857822-60863073	q1	q2	OK	8.20754	3.65122	-1.16857	-1.46516	0.0186	0.178451	no	growth regulator related protein, putative, expressed		AA	Chr07	60857822	60863073	Sobic.007G173500.1	TRINITY_DN68189_c1_g1_i4	=	1	AT1G76270.1	Sh07_p013550	Sspon.006B0004861
TCONS_00039598	XLOC_025735	Sobic.007G131700	Chr07:54862977-54876933	q1	q2	OK	82.0449	35.4604	-1.2102	-1.65808	0.02375	0.208252	no	endonuclease/exonuclease/phosphatase family domain containing protein, expressed			Chr07	54862977	54876933			j	2	AT2G01900.1	Sh07_p009490	Sspon.006D0008480
TCONS_00037902	XLOC_024606	Sobic.007G130900	Chr07:54757353-54762665	q1	q2	OK	9.91425	4.76113	-1.0582	-1.75634	0.0033	0.0570423	no	expressed protein			Chr07	54757353	54762665			=	2	AT1G70160.1	Sh07_p009350	Sspon.006C0008780
TCONS_00038227	XLOC_024817	Sobic.007G165500	Chr07:60022284-60028316	q1	q2	OK	12.6806	5.84238	-1.118	-1.4241	0.0162	0.163332	no	MATE efflux family protein, putative, expressed			Chr07	60022284	60028316	Sobic.007G165500.2	TRINITY_DN35629_c0_g1_i2	=	1	AT4G00350.1	Sh04_p026810	Sspon.006A0006070
TCONS_00038226	XLOC_024817	Sobic.007G165500	Chr07:60022284-60028316	q1	q2	OK	55.583	21.5906	-1.36424	-1.56152	0.0241	0.210682	no	MATE efflux family protein, putative, expressed			Chr07	60022284	60028316	Sobic.007G165500.2	TRINITY_DN35629_c0_g1_i2	j	1	AT4G00350.1	Sh04_p026810	Sspon.006A0006070
TCONS_00040223	XLOC_026143	Sobic.007G213100	Chr07:64197053-64199562	q1	q2	OK	53.3352	24.4573	-1.12483	-2.37669	0.0002	0.00725213	yes	citrate transporter, putative, expressed			Chr07	64197053	64199562			j	1	AT5G47560.1	Sh02_p016470	Sspon.006B0001210
TCONS_00038847	XLOC_025245	Sobic.007G027301	Chr07:2490439-2492800	q1	q2	OK	4.59387	2.18997	-1.0688	-1.23984	0.0441	0.299689	no	anthocyanidin 5,3-O-glucosyltransferase, putative, expressed			Chr07	2490439	2492800	Sobic.007G027301.1	TRINITY_DN69287_c0_g1_i1	=	1	AT3G21800.1	Sh02_p002430	Sspon.006D0015050
TCONS_00038314	XLOC_024879	Sobic.007G179750	Chr07:61276499-61279595	q1	q2	OK	22.1024	10.4114	-1.08603	-2.17506	0.0006	0.0170212	yes	cytochrome P450, putative, expressed			Chr07	61276499	61279595	Sobic.007G179750.1	TRINITY_DN62433_c0_g1_i1	=	1	AT3G61880.2	Sh07_p014020	Sspon.006C0004600
TCONS_00039562	XLOC_025715	Sobic.007G126600	Chr07:53985787-53991081	q1	q2	OK	19.594	7.6882	-1.34969	-2.18452	0.0002	0.00725213	yes	transposon protein, putative, CACTA, En/Spm sub-class, expressed			Chr07	53985787	53991081			j	1	AT1G60200.1	Sh07_p009090	Sspon.006C0008950
TCONS_00039809	XLOC_025876	Sobic.007G161500	Chr07:59601979-59608684	q1	q2	OK	85.7564	42.1568	-1.02448	-1.71987	0.00475	0.073422	no	PGR5, putative, expressed			Chr07	59601979	59608684			=	1	AT2G05620.1	Sh07_p012140	Sspon.006B0005490
TCONS_00040226	XLOC_026144	Sobic.007G213300	Chr07:64206937-64212040	q1	q2	OK	6.65833	2.24782	-1.56664	-2.54691	5e-05	0.0023718	yes	glycerophosphoryl diester phosphodiesterase family protein, putative, expressed		IR	Chr07	64206937	64212040	Sobic.007G213300.1	TRINITY_DN19479_c0_g1_i1	=	2	AT5G55480.1	Sh07_p017180	Sspon.006B0001101
TCONS_00037478	XLOC_024327	Sobic.007G086800	Chr07:11650570-11655246	q1	q2	OK	47.1958	8.53221	-2.46767	-3.69725	5e-05	0.0023718	yes	expressed protein		AA	Chr07	11650570	11655246	Sobic.007G086800.1	TRINITY_DN65840_c0_g1_i3	j	1		Sh06_p014590	Sspon.006D0010884
TCONS_00038778	XLOC_025196	Sobic.007G018500	Chr07:1756651-1760051	q1	q2	OK	6.845	3.19538	-1.09906	-1.52154	0.01245	0.138666	no	galactosyltransferase family protein, putative, expressed			Chr07	1756651	1760051	Sobic.007G018500.1	TRINITY_DN66365_c0_g7_i1	=	1	AT1G32930.1	Sh07_p001480	Sspon.006D0015751
TCONS_00038317	XLOC_024881	Sobic.007G180300	Chr07:61379332-61382309	q1	q2	OK	28.6337	13.2174	-1.11527	-2.3446	0.0002	0.00725213	yes	HSF-type DNA-binding domain containing protein, expressed			Chr07	61379332	61382309	Sobic.007G180300.2		=	2	AT4G11660.1	Sh07_p014110	Sspon.006A0005120
TCONS_00038625	XLOC_025086	Sobic.007G221000	Chr07:64932973-64934140	q1	q2	OK	14.0898	5.07054	-1.47444	-1.72262	0.0085	0.107875	no	zinc finger, C3HC4 type domain containing protein, expressed			Chr07	64932973	64934140	Sobic.007G221000.1	TRINITY_DN58638_c0_g2_i7	=	1	AT2G04240.2	Sh_251N03_p000050	Sspon.006A0001170
TCONS_00039202	XLOC_025476	Sobic.007G073100	Chr07:8223473-8228407	q1	q2	OK	108.389	19.2208	-2.49547	-5.51181	5e-05	0.0023718	yes	amine oxidase, flavin-containing, domain containing protein, expressed			Chr07	8223473	8228407	Sobic.007G073100.1	TRINITY_DN40009_c0_g1_i1	=	1	AT5G13700.1	Sh06_p019150	Sspon.006D0012050
TCONS_00008639	XLOC_005493	Sobic.001G508800	Chr01:77671367-77674269	q1	q2	OK	50.9212	19.5835	-1.37863	-2.94587	5e-05	0.0023718	yes	beta-amylase, putative, expressed			Chr01	77671367	77674269	Sobic.001G508800.1	TRINITY_DN68001_c0_g1_i2	=	1	AT3G23920.1	Sh01_p042110	Sspon.001C0002682
TCONS_00004866	XLOC_003205	Sobic.001G070300	Chr01:5321908-5322914	q1	q2	OK	6.98851	2.84266	-1.29774	-1.23469	0.0479	0.312733	no	expressed protein			Chr01	5321908	5322914	Sobic.001G070300.1	TRINITY_DN64424_c0_g1_i1	=	1	AT3G12870.1	Sh01_p004710	Sspon.001D0038320
TCONS_00004134	XLOC_002747	Sobic.001G522400	Chr01:78734093-78739454	q1	q2	OK	9.40417	4.36502	-1.10731	-2.26392	0.0001	0.00412194	yes	FHA domain containing protein, putative, expressed			Chr01	78734093	78739454	Sobic.001G522400.1	TRINITY_DN67137_c0_g1_i1	=	1	AT2G45460.2		Sspon.001A0001663
TCONS_00006938	XLOC_004476	Sobic.001G314300	Chr01:60163255-60167326	q1	q2	OK	13.9442	4.72937	-1.55994	-2.17575	0.00155	0.0339265	yes	flavonol synthase/flavanone 3-hydroxylase, putative, expressed			Chr01	60163255	60167326	Sobic.001G314300.1	TRINITY_DN28559_c0_g2_i1	=	1	AT5G24530.1	Sh01_p024010	Sspon.001D0017190
TCONS_00002978	XLOC_001997	Sobic.001G376501	Chr01:66515287-66518394	q1	q2	OK	21.2895	2.78148	-2.93622	-4.21559	5e-05	0.0023718	yes	NAD dependent epimerase/dehydratase family domain containing protein, expressed			Chr01	66515287	66518394	Sobic.001G376501.1	TRINITY_DN54977_c0_g1_i2	=	1	AT2G47650.1	Sh09_p008330	Sspon.001D0013040
TCONS_00008617	XLOC_005475	Sobic.001G506300	Chr01:77436224-77439249	q1	q2	OK	11.4387	4.1032	-1.4791	-2.67369	5e-05	0.0023718	yes	xyloglucan galactosyltransferase KATAMARI1, putative, expressed			Chr01	77436224	77439249	Sobic.001G506300.1	TRINITY_DN66136_c1_g2_i1	=	1	AT2G20370.1	Sh01_p041640	Sspon.001D0003340
TCONS_00007904	XLOC_005044	Sobic.001G423800	Chr01:70409883-70413075	q1	q2	OK	10.1813	2.24302	-2.18241	-3.30699	5e-05	0.0023718	yes	DNA binding protein, putative, expressed			Chr01	70409883	70413075	Sobic.001G423800.1	TRINITY_DN57031_c0_g1_i1	=	1	AT4G12050.1	Sh01_p033950	Sspon.001C0007870
TCONS_00006802	XLOC_004384	Sobic.001G297200	Chr01:57719788-57721751	q1	q2	OK	10.8711	5.30345	-1.0355	-1.4852	0.01445	0.152905	no	homeobox associated leucine zipper, putative, expressed			Chr01	57719788	57721751	Sobic.001G297200.1	TRINITY_DN69404_c0_g1_i1	=	1	AT3G60390.1	Sh06_p011710	Sspon.001C0017130
TCONS_00008625	XLOC_005482	Sobic.001G507300	Chr01:77516566-77520057	q1	q2	OK	19.3353	8.48991	-1.18741	-2.21769	0.00025	0.00871566	yes	expressed protein			Chr01	77516566	77520057	Sobic.001G507300.1	TRINITY_DN64242_c0_g1_i2	=	2	AT4G28760.2	Sh01_p041800	Sspon.001D0003000
TCONS_00005626	XLOC_003676	Sobic.001G159600	Chr01:13028069-13032523	q1	q2	OK	23.1829	5.89126	-1.97641	-2.14862	0.00175	0.0370161	yes	transporter family protein, putative, expressed			Chr01	13028069	13032523	Sobic.001G159600.1	TRINITY_DN60566_c1_g1_i1	=	1	AT3G13050.1	Sh02_p020640	Sspon.001C0028272
TCONS_00005624	XLOC_003676	Sobic.001G159600	Chr01:13028069-13032523	q1	q2	OK	29.3708	11.3995	-1.36542	-1.93153	0.0016	0.0346021	yes	transporter family protein, putative, expressed			Chr01	13028069	13032523	Sobic.001G159600.1	TRINITY_DN60566_c1_g1_i1	j	1	AT3G13050.1	Sh02_p020640	Sspon.001C0028272
TCONS_00000189	XLOC_000113	Sobic.001G020350	Chr01:1682764-1687187	q1	q2	OK	5.58186	2.75388	-1.01928	-1.20777	0.0336	0.258852	no				Chr01	1682764	1687187	Sobic.001G020350.1		=	1	AT2G38290.1	Sh03_p027500	Sspon.001D0045430
TCONS_00008609	XLOC_005469	Sobic.001G505300	Chr01:77343246-77346463	q1	q2	OK	10.1577	4.44454	-1.19247	-1.76341	0.004	0.0649517	no	RING finger and CHY zinc finger domain-containing protein 1, putative, expressed			Chr01	77343246	77346463	Sobic.001G505300.3		=	2	AT5G22920.1	Sh01_p041500	Sspon.001A0002770
TCONS_00008018	XLOC_005116	Sobic.001G439300	Chr01:71736010-71740912	q1	q2	OK	6.17185	2.90085	-1.08923	-1.45917	0.0159	0.161659	no	AGAP009131-PA, putative, expressed			Chr01	71736010	71740912	Sobic.001G439300.1	TRINITY_DN66663_c0_g2_i2	=	1	AT4G35987.1	Sh01_p035440	Sspon.001C0006511
TCONS_00005398	XLOC_003525	Sobic.001G127800	Chr01:10067646-10074713	q1	q2	OK	37.3135	12.0486	-1.63083	-3.45517	5e-05	0.0023718	yes	nuclear transcription factor Y subunit, putative, expressed		AA	Chr01	10067646	10074713	Sobic.001G127800.1	TRINITY_DN61913_c0_g1_i1	=	3	AT1G30500.2	Sh01_p039890	Sspon.001A0031980
TCONS_00006497	XLOC_004198	Sobic.001G260701	Chr01:31878335-31881813	q1	q2	OK	8.72965	3.17695	-1.45828	-1.61541	0.0138	0.148224	no	aminotransferase, classes I and II, domain containing protein, expressed			Chr01	31878335	31881813			j	1	AT1G72330.2	Sh01_p020340	Sspon.001C0021560
TCONS_00007743	XLOC_004948	Sobic.001G405800	Chr01:69028228-69032451	q1	q2	OK	24.1494	10.504	-1.20106	-2.60901	5e-05	0.0023718	yes	heat shock protein DnaJ, putative, expressed			Chr01	69028228	69032451	Sobic.001G405800.1	TRINITY_DN1072_c0_g2_i1	=	1	AT3G08970.1	Sh_228B17_p000040	Sspon.001C0009563
TCONS_00007407	XLOC_004760	Sobic.001G372100	Chr01:66025270-66027439	q1	q2	OK	21.742	7.6138	-1.51379	-2.40421	0.00095	0.0239871	yes	beta-amylase, putative, expressed			Chr01	66025270	66027439	Sobic.001G372100.1	TRINITY_DN69008_c0_g3_i1	=	1	AT5G18670.1	Sh01_p028990	Sspon.001A0011700
TCONS_00003409	XLOC_002265	Sobic.001G432200	Chr01:71087375-71105932	q1	q2	OK	9.25882	4.29493	-1.10819	-2.19493	0.0003	0.00997793	yes	pleckstrin homology domain-containing protein-related taxo, putative, expressed		AA	Chr01	71087375	71105932	Sobic.001G432200.1	TRINITY_DN72145_c2_g3_i1	=	2	AT4G24580.1	Sh10_p000220	Sspon.008D0022562
TCONS_00008638	XLOC_005492	Sobic.001G508700	Chr01:77663484-77666652	q1	q2	OK	7.37908	3.3548	-1.13721	-1.7136	0.0058	0.0836634	no	expressed protein			Chr01	77663484	77666652	Sobic.001G508700.1	TRINITY_DN64709_c0_g1_i2	=	1		Sh01_p042070	Sspon.001A0002520
TCONS_00002854	XLOC_001923	Sobic.001G362601	Chr01:65222521-65227792	q1	q2	OK	8.55937	3.82972	-1.16026	-1.87348	0.0022	0.0433646	yes	transporter family protein, putative, expressed			Chr01	65222521	65227792	Sobic.001G362601.1	TRINITY_DN71221_c1_g2_i4	j	1	AT2G48020.1	Sh01_p028080	Sspon.001A0012461
TCONS_00002411	XLOC_001646	Sobic.001G307600	Chr01:59296950-59299415	q1	q2	OK	26.6916	10.1088	-1.40078	-2.57352	0.0001	0.00412194	yes	oxidoreductase, short chain dehydrogenase/reductase family domain containing family, expressed			Chr01	59296950	59299415	Sobic.001G307600.2		=	2	AT4G11410.1	Sh05_p003370	Sspon.001A0018870
TCONS_00003557	XLOC_002365	Sobic.001G449500	Chr01:72660587-72664868	q1	q2	OK	9.42565	4.58925	-1.03833	-1.83892	0.0016	0.0346021	yes	ternary complex factor MIP1, putative, expressed			Chr01	72660587	72664868	Sobic.001G449500.1	TRINITY_DN70899_c0_g1_i4	=	1	AT5G66600.3	Sh02_p001520	Sspon.001B0008270
TCONS_00003585	XLOC_002387	Sobic.001G454000	Chr01:73039651-73043648	q1	q2	OK	29.8251	14.3662	-1.05385	-2.46493	5e-05	0.0023718	yes	DnaK family protein, putative, expressed			Chr01	73039651	73043648	Sobic.001G454000.1	TRINITY_DN67875_c0_g2_i1	=	1	AT2G32120.2	Sh01_p037100	Sspon.001D0006380
TCONS_00001666	XLOC_001146	Sobic.001G219400	Chr01:20561566-20562732	q1	q2	OK	329.273	124.606	-1.40191	-3.31656	5e-05	0.0023718	yes	DUF640 domain containing protein, putative, expressed			Chr01	20561566	20562732	Sobic.001G219400.1	TRINITY_DN60516_c6_g2_i8	=	1	AT2G31160.1	Sh01_p017520	Sspon.001D0024740
TCONS_00003284	XLOC_002197	Sobic.001G418600	Chr01:69932393-69935701	q1	q2	OK	61.4592	18.9346	-1.6986	-3.99299	5e-05	0.0023718	yes	DnaK family protein, putative, expressed			Chr01	69932393	69935701	Sobic.001G418600.1	TRINITY_DN33368_c0_g1_i1	=	1	AT3G12580.1	Sh01_p033600	Sspon.001C0008550
TCONS_00008795	XLOC_005599	Sobic.001G530350	Chr01:79405462-79406196	q1	q2	OK	27.3011	11.1012	-1.29824	-1.76234	0.0062	0.088376	no	lysM domain containing protein, putative, expressed			Chr01	79405462	79406196	Sobic.001G530350.1	TRINITY_DN53375_c0_g1_i4	=	1	AT5G62150.1	Sh01_p024450	Sspon.001D0001450
TCONS_00005602	XLOC_003661	Sobic.001G155300	Chr01:12561394-12563230	q1	q2	OK	71.3574	14.3454	-2.31447	-4.28229	5e-05	0.0023718	yes	9-cis-epoxycarotenoid dioxygenase 1, chloroplast precursor, putative, expressed			Chr01	12561394	12563230	Sobic.001G155300.1	TRINITY_DN14434_c0_g2_i1	=	1	AT1G78390.1	Sh01_p012390	Sspon.001D0030430
TCONS_00002906	XLOC_001953	Sobic.001G368300	Chr01:65718135-65721635	q1	q2	OK	27.6819	12.2909	-1.17135	-1.93853	0.0045	0.0703849	no	seven in absentia protein family domain containing protein, expressed		IR	Chr01	65718135	65721635	Sobic.001G368300.1	TRINITY_DN56018_c5_g4_i1	=	2	AT3G61790.1	Sh01_p028610	Sspon.001C0012440
TCONS_00006317	XLOC_004083	Sobic.001G238900	Chr01:24540110-24544201	q1	q2	OK	5.6662	2.33045	-1.28177	-1.65337	0.0076	0.100326	no	OsFBX386 - F-box domain containing protein, expressed			Chr01	24540110	24544201	Sobic.001G238900.1	TRINITY_DN58952_c0_g1_i3	=	1	AT4G35930.1	Sh01_p018970	Sspon.001C0022871
TCONS_00001761	XLOC_001227	Sobic.001G236400	Chr01:23907328-23913933	q1	q2	OK	8.28777	3.41438	-1.27936	-1.65933	0.0088	0.110712	no	UDP-glucoronosyl and UDP-glucosyl transferase domain containing protein, expressed			Chr01	23907328	23913933	Sobic.001G236400.1	TRINITY_DN68319_c1_g1_i2	=	1	AT2G36970.1	Sh02_p028230	Sspon.001C0022932
TCONS_00000801	XLOC_000534	Sobic.001G105000	Chr01:8043728-8047653	q1	q2	OK	8.17563	4.01017	-1.02766	-1.57454	0.0091	0.113012	no	basic helix-loop-helix protein, putative, expressed			Chr01	8043728	8047653			=	4	AT1G68920.3	Sh01_p036580	Sspon.001B0036810
TCONS_00007652	XLOC_004895	Sobic.001G396900	Chr01:68235424-68236982	q1	q2	OK	31.1639	2.90694	-3.4223	-3.68755	0.0001	0.00412194	yes	mitochondrial import inner membrane translocase subunit Tim17, putative, expressed			Chr01	68235424	68236982	Sobic.001G396900.2	TRINITY_DN52385_c0_g1_i1	=	2	AT4G16160.2	Sh01_p031670	Sspon.001B0013120
TCONS_00008512	XLOC_005405	Sobic.001G493100	Chr01:76221702-76223020	q1	q2	OK	181.99	89.6285	-1.02183	-2.34425	0.00025	0.00871566	yes	LTPL82 - Protease inhibitor/seed storage/LTP family protein precursor, expressed			Chr01	76221702	76223020	Sobic.001G493100.1	TRINITY_DN23232_c0_g3_i1	=	1	AT2G44300.1	Sh03_p024470	Sspon.001C0004222
TCONS_00000237	XLOC_000151	Sobic.001G027800	Chr01:2143843-2146691	q1	q2	OK	7.86266	3.92861	-1.001	-1.44894	0.01795	0.173945	no	OsMan05 - Endo-Beta-Mannanase, expressed			Chr01	2143843	2146691	Sobic.001G027800.2	TRINITY_DN63002_c0_g1_i8	=	1	AT5G66460.1	Sh01_p001950	Sspon.001D0044670
TCONS_00003143	XLOC_002099	Sobic.001G397900	Chr01:68362756-68367370	q1	q2	OK	15.6017	4.32527	-1.85084	-2.6378	0.00095	0.0239871	yes	MYB family transcription factor, putative, expressed			Chr01	68362756	68367370	Sobic.001G397900.1	TRINITY_DN70404_c0_g1_i1	=	1	AT2G47460.1	Sh03_p010280	Sspon.002D0026850
TCONS_00000797	XLOC_000533	Sobic.001G104900	Chr01:8034151-8036927	q1	q2	OK	19.1727	6.52022	-1.55606	-2.86485	5e-05	0.0023718	yes	peptidase, M50 family, putative, expressed			Chr01	8034151	8036927	Sobic.001G104900.1	TRINITY_DN67112_c0_g1_i1	=	1	AT1G17870.1		Sspon.001B0036830
TCONS_00002664	XLOC_001800	Sobic.001G336500	Chr01:62481159-62486308	q1	q2	OK	16.1891	6.8212	-1.24693	-2.21581	0.00045	0.0136777	yes	6-phosphogluconolactonase, putative, expressed			Chr01	62481159	62486308			=	3	AT1G13700.1	Sh07_p014040	Sspon.001C0014280
TCONS_00008179	XLOC_005214	Sobic.001G456900	Chr01:73304087-73310634	q1	q2	OK	4.55224	2.11589	-1.10531	-1.69334	0.00635	0.0898063	no	expressed protein		AA	Chr01	73304087	73310634	Sobic.001G456900.1	TRINITY_DN72051_c0_g2_i6	=	2	AT3G29390.1	Sh01_p037410	Sspon.001B0007340
TCONS_00004196	XLOC_002791	Sobic.001G531500	Chr01:79493151-79495836	q1	q2	OK	6.55159	2.29189	-1.51531	-1.85575	0.0075	0.0997335	no	peroxisomal biogenesis factor 11, putative, expressed			Chr01	79493151	79495836	Sobic.001G531500.1	TRINITY_DN95713_c0_g1_i1	=	1	AT1G01820.1	Sh01_p043820	Sspon.001B0000580
TCONS_00007109	XLOC_004592	Sobic.001G340200	Chr01:62771610-62776248	q1	q2	OK	20.0407	5.10847	-1.97197	-3.13	5e-05	0.0023718	yes	nuclear transcription factor Y subunit, putative, expressed			Chr01	62771610	62776248	Sobic.001G340200.1	TRINITY_DN25699_c0_g1_i1	=	2	AT1G72830.1	Sh01_p026000	Sspon.001D0015821
TCONS_00001691	XLOC_001164	Sobic.001G222700	Chr01:21300006-21306449	q1	q2	OK	7.19834	2.8717	-1.32576	-2.02379	0.0008	0.0209302	yes	WAX2, putative, expressed			Chr01	21300006	21306449	Sobic.001G222700.1	TRINITY_DN61495_c0_g1_i4	=	1	AT1G02205.2	Sh01_p017790	Sspon.001C0023910
TCONS_00002210	XLOC_001527	Sobic.001G286700	Chr01:56194084-56200997	q1	q2	OK	16.3868	6.79125	-1.27078	-2.53279	0.0001	0.00412194	yes	homeobox and START domains containing protein, putative, expressed			Chr01	56194084	56200997	Sobic.001G286700.2		=	2	AT5G46880.1	Sh07_p002770	Sspon.001C0018361
TCONS_00002655	XLOC_001795	Sobic.001G335900	Chr01:62443738-62453497	q1	q2	OK	27.1213	10.8858	-1.31698	-1.26112	0.0405	0.28653	no	vacuolar protein sorting-associated protein 52, putative, expressed		AA	Chr01	62443738	62453497	Sobic.001G335900.1	TRINITY_DN54299_c0_g1_i2	j	1	AT1G71270.1	Sh01_p025870	Sspon.001C0014321
TCONS_00008012	XLOC_005111	Sobic.001G438000	Chr01:71623554-71624809	q1	q2	OK	22.8122	6.29065	-1.85853	-2.65586	0.00015	0.00571105	yes	hsp20/alpha crystallin family protein, putative, expressed			Chr01	71623554	71624809	Sobic.001G438000.1	TRINITY_DN60096_c0_g1_i4	=	1	AT4G27670.1	Sh01_p035350	Sspon.001D0007780
TCONS_00003727	XLOC_002478	Sobic.001G472800	Chr01:74514162-74518940	q1	q2	OK	959.546	335.524	-1.51594	-1.43987	0.03045	0.243264	no	inositol-3-phosphate synthase, putative, expressed			Chr01	74514162	74518940	Sobic.001G472800.3	TRINITY_DN25168_c0_g1_i1	=	4	AT2G22240.1	Sh01_p020360	Sspon.001D0005361
TCONS_00006177	XLOC_003999	Sobic.001G223200	Chr01:21379628-21384632	q1	q2	OK	16.9626	7.0708	-1.26241	-2.22723	0.00145	0.0324746	yes	POT domain containing peptide transporter, putative, expressed			Chr01	21379628	21384632	Sobic.001G223200.1	TRINITY_DN67382_c1_g6_i1	=	1	AT5G46050.1	Sh01_p017810	Sspon.001D0024061
TCONS_00007243	XLOC_004670	Sobic.001G353300	Chr01:64288862-64291249	q1	q2	OK	11.0731	5.43894	-1.02566	-1.36786	0.02245	0.200746	no	uncharacterized glycosyl hydrolase Rv2006/MT2062, putative, expressed			Chr01	64288862	64291249	Sobic.001G353300.2	TRINITY_DN59550_c0_g5_i1	=	2	AT4G39770.1	Sh01_p027110	Sspon.001C0013510
TCONS_00004275	XLOC_002839	Sobic.001G540400	Chr01:80320930-80333722	q1	q2	OK	22.8484	11.2769	-1.01873	-1.57264	0.00725	0.0973033	no	expressed protein		AA	Chr01	80320930	80333722	Sobic.001G540400.2	TRINITY_DN69636_c0_g2_i1	=	1	AT4G00450.1	Sh01_p044440	Sspon.001A0000390
TCONS_00000906	XLOC_000607	Sobic.001G118800	Chr01:9249355-9252427	q1	q2	OK	7.17662	3.1477	-1.189	-1.68899	0.00645	0.0905127	no	homologous-pairing protein meu13, putative, expressed			Chr01	9249355	9252427	Sobic.001G118800.1	TRINITY_DN132489_c0_g1_i1	=	1	AT1G13330.1	Sh01_p009300	Sspon.001B0038200
TCONS_00003049	XLOC_002045	Sobic.001G386200	Chr01:67364809-67366984	q1	q2	OK	164.672	36.2028	-2.18542	-3.06142	5e-05	0.0023718	yes	thioredoxin, putative, expressed			Chr01	67364809	67366984	Sobic.001G386200.2	TRINITY_DN30823_c0_g1_i1	=	2	AT1G08570.2	Sh01_p030500	Sspon.001D0011331
TCONS_00000668	XLOC_000438	Sobic.001G085200	Chr01:6574309-6577294	q1	q2	OK	6.93194	2.76184	-1.32763	-1.41912	0.02625	0.221062	no	X8 domain containing protein, expressed			Chr01	6574309	6577294			=	3	AT5G61130.1	Sh01_p006120	Sspon.001B0044890
TCONS_00001996	XLOC_001383	Sobic.001G262400	Chr01:46538416-46561190	q1	q2	OK	5.33948	2.53316	-1.07576	-1.74186	0.00385	0.0633695	no	acetyl-CoA carboxylase, putative, expressed			Chr01	46538416	46561190	Sobic.001G262400.1		=	1	AT1G36160.2	Sh06_p001720	Sspon.001C0021160
TCONS_00004161	XLOC_002767	Sobic.001G526800	Chr01:79087197-79103135	q1	q2	OK	41.5393	14.3518	-1.53325	-3.22332	5e-05	0.0023718	yes	OsMADS56 - MADS-box family gene with MIKCc type-box, expressed			Chr01	79087197	79103135	Sobic.001G526800.2	TRINITY_DN64480_c2_g1_i1	=	1	AT2G45660.1	Sh01_p024020	Sspon.001A0001360
TCONS_00005600	XLOC_003659	Sobic.001G155000	Chr01:12448274-12456344	q1	q2	OK	15.0795	6.72016	-1.16602	-1.24564	0.03585	0.268189	no	DNA-directed RNA polymerase II subunit RPB2, putative, expressed			Chr01	12448274	12456344			j	1	AT4G21710.1	Sh01_p012350	Sspon.001B0034180
TCONS_00003716	XLOC_002470	Sobic.001G470900	Chr01:74358529-74371001	q1	q2	OK	32.1521	14.0989	-1.18933	-1.5214	0.02425	0.211228	no	sulfate transporter, putative, expressed			Chr01	74358529	74371001			=	3	AT5G10180.1	Sh01_p038830	Sspon.001D0005440
TCONS_00002333	XLOC_001602	Sobic.001G300201	Chr01:58160859-58167872	q1	q2	OK	15.0196	3.88769	-1.94986	-3.09057	5e-05	0.0023718	yes	helix-loop-helix DNA-binding domain containing protein, expressed		IR	Chr01	58160859	58167872	Sobic.001G300201.1	TRINITY_DN67051_c2_g3_i14	=	3	AT4G00050.1	Sh06_p015800	Sspon.001C0017061
TCONS_00002582	XLOC_001754	Sobic.001G329400	Chr01:61690265-61695808	q1	q2	OK	6.02561	2.98853	-1.01167	-1.87491	0.00135	0.0311016	yes	DUF1230 domain containing protein, expressed			Chr01	61690265	61695808	Sobic.001G329400.1	TRINITY_DN61359_c0_g2_i7	=	1	AT5G67370.1	Sh09_p016970	Sspon.001C0014790
TCONS_00007600	XLOC_004860	Sobic.001G391300	Chr01:67764679-67766458	q1	q2	OK	292.637	144.019	-1.02286	-2.55513	5e-05	0.0023718	yes	glycosyl transferase 8 domain containing protein, putative, expressed			Chr01	67764679	67766458	Sobic.001G391300.1	TRINITY_DN59054_c0_g1_i1	=	1	AT2G47180.1	Sh01_p031140	Sspon.002B0000441
TCONS_00008924	XLOC_005667	Sobic.001G542100	Chr01:80531706-80533460	q1	q2	OK	32.1829	13.8989	-1.21133	-2.15113	0.00045	0.0136777	yes	expansin precursor, putative, expressed			Chr01	80531706	80533460	Sobic.001G542100.1	TRINITY_DN60340_c6_g1_i2	=	1	AT1G65680.1	Sh_003G08_contig-1_p000010	Sspon.001A0000040
TCONS_00007817	XLOC_004997	Sobic.001G415200	Chr01:69677543-69680703	q1	q2	OK	9.68551	3.44799	-1.49007	-2.65705	5e-05	0.0023718	yes	plant-specific domain TIGR01589 family protein, expressed			Chr01	69677543	69680703	Sobic.001G415200.1	TRINITY_DN59376_c0_g1_i1	=	1	AT3G28990.1	Sh01_p033280	Sspon.001C0008870
TCONS_00002324	XLOC_001594	Sobic.001G299100	Chr01:58009648-58012286	q1	q2	OK	7.25016	3.03851	-1.25465	-1.9489	0.00195	0.0396802	yes	flavonol synthase/flavanone 3-hydroxylase, putative, expressed		IR	Chr01	58009648	58012286	Sobic.001G299100.1	TRINITY_DN67334_c1_g2_i1	=	2	AT1G17020.1	Sh01_p022730	Sspon.001A0017200
TCONS_00006354	XLOC_004107	Sobic.001G243000	Chr01:25121999-25124522	q1	q2	OK	101.884	48.0027	-1.08575	-2.49865	5e-05	0.0023718	yes	heat stress transcription factor, putative, expressed			Chr01	25121999	25124522			=	1	AT3G22830.1	Sh01_p019240	Sspon.001A0022780
TCONS_00002159	XLOC_001491	Sobic.001G280100	Chr01:54877450-54886205	q1	q2	OK	11.4935	4.94536	-1.21667	-1.70197	0.0042	0.0669963	no	ELMO/CED-12 family protein, putative, expressed			Chr01	54877450	54886205	Sobic.001G280100.3	TRINITY_DN70702_c2_g1_i4	=	3	AT3G07700.2	Sh01_p021290	Sspon.001A0019090
TCONS_00002996	XLOC_002012	Sobic.001G379100	Chr01:66774290-66776207	q1	q2	OK	80.7081	28.9816	-1.47758	-3.03349	5e-05	0.0023718	yes	basic helix-loop-helix domain containing protein, expressed			Chr01	66774290	66776207	Sobic.001G379100.1	TRINITY_DN31249_c0_g1_i1	=	1	AT2G40435.1	Sh02_p030900	Sspon.001A0010920
TCONS_00008371	XLOC_005327	Sobic.001G478100	Chr01:75030903-75054193	q1	q2	OK	206.826	93.5692	-1.14431	-1.90245	0.00915	0.113341	no	aspartic proteinase nepenthesin precursor, putative, expressed			Chr01	75030903	75054193			=	1	AT1G09750.1	Sh02_p029770	Sspon.001D0004860
TCONS_00001354	XLOC_000909	Sobic.001G175100	Chr01:14718041-14726848	q1	q2	OK	4.5571	2.15542	-1.08015	-2.23412	0.00015	0.00571105	yes	DEK C terminal domain containing protein, expressed			Chr01	14718041	14726848	Sobic.001G175100.2	TRINITY_DN65213_c0_g1_i2	=	2	AT5G55660.1		Sspon.001D0028540
TCONS_00007152	XLOC_004616	Sobic.001G344900	Chr01:63354408-63355804	q1	q2	OK	18.5804	5.62925	-1.72276	-2.46269	0.0004	0.0125264	yes	jacalin-like lectin domain containing protein, expressed			Chr01	63354408	63355804	Sobic.001G344900.1	TRINITY_DN37019_c0_g4_i1	=	1	AT1G73040.1	Sh08_p005350	Sspon.001C0013860
TCONS_00003831	XLOC_002543	Sobic.001G486000	Chr01:75679405-75682840	q1	q2	OK	18.775	7.85731	-1.25671	-1.35207	0.0321	0.251856	no	nuclear transcription factor Y subunit, putative, expressed			Chr01	75679405	75682840	Sobic.001G486000.2	TRINITY_DN29087_c0_g2_i1	=	2	AT3G14020.1	Sh01_p039890	Sspon.001D0000350
TCONS_00002276	XLOC_001567	Sobic.001G293700	Chr01:57153884-57192790	q1	q2	OK	22.1935	9.98076	-1.15292	-2.35443	0.0001	0.00412194	yes	expressed protein			Chr01	57153884	57192790			j	1	AT4G17140.3	Sh01_p022250	Sspon.001C0020841
TCONS_00001259	XLOC_000847	Sobic.001G161601	Chr01:13298717-13301636	q1	q2	OK	10.5825	4.04545	-1.3873	-1.78419	0.0079	0.103436	no	OsIAA11 - Auxin-responsive Aux/IAA gene family member, expressed			Chr01	13298717	13301636	Sobic.001G161601.1	TRINITY_DN58378_c1_g1_i1	=	1	AT3G04730.1	Sh01_p013050	Sspon.001B0034400
TCONS_00001918	XLOC_001319	Sobic.001G254800	Chr01:28968663-28971149	q1	q2	OK	9.31898	4.51002	-1.04704	-1.32758	0.03955	0.283771	no	cytochrome P450, putative, expressed			Chr01	28968663	28971149	Sobic.001G254800.1	TRINITY_DN114816_c0_g1_i1	=	1	AT5G09970.1	Sh07_p014020	Sspon.001D0021910
TCONS_00001124	XLOC_000756	Sobic.001G146900	Chr01:11810797-11814254	q1	q2	OK	9.40319	4.30752	-1.12629	-1.63949	0.00705	0.0955051	no	expressed protein			Chr01	11810797	11814254	Sobic.001G146900.1	TRINITY_DN104026_c0_g1_i1	=	1	AT1G16520.1	Sh01_p011680	Sspon.001A0030600
TCONS_00000155	XLOC_000091	Sobic.001G016900	Chr01:1467447-1474616	q1	q2	OK	39.0888	15.7815	-1.30852	-1.4111	0.04565	0.305681	no	RNA-binding protein Luc7-like, putative, expressed			Chr01	1467447	1474616			=	4	AT5G17440.1	Sh01_p000970	Sspon.001D0047352
TCONS_00005500	XLOC_003587	Sobic.001G139900	Chr01:11127470-11132935	q1	q2	OK	27.2835	11.4165	-1.25691	-2.64917	5e-05	0.0023718	yes	CBS domain containing protein, expressed			Chr01	11127470	11132935	Sobic.001G139900.2	TRINITY_DN43439_c0_g1_i1	=	1	AT2G14520.1	Sh01_p011180	Sspon.001C0030201
TCONS_00007853	XLOC_005019	Sobic.001G420100	Chr01:70059898-70062529	q1	q2	OK	49.6645	23.7996	-1.06128	-2.27435	5e-05	0.0023718	yes	DnaK family protein, putative, expressed			Chr01	70059898	70062529	Sobic.001G420100.1	TRINITY_DN48224_c0_g2_i1	=	1	AT3G12580.1	Sh01_p033690	Sspon.002C0041870
TCONS_00005089	XLOC_003339	Sobic.001G092600	Chr01:7147903-7149100	q1	q2	OK	75.6167	31.3226	-1.2715	-2.55762	5e-05	0.0023718	yes	transmembrane BAX inhibitor motif-containing protein, putative, expressed			Chr01	7147903	7149100	Sobic.001G092600.1	TRINITY_DN53092_c0_g1_i1	=	1	AT1G03070.2	Sh01_p006880	Sspon.001B0024450
TCONS_00005786	XLOC_003762	Sobic.001G176800	Chr01:14875714-14876466	q1	q2	OK	35.2099	17.0563	-1.04568	-1.77185	0.0041	0.0657636	no	expressed protein			Chr01	14875714	14876466	Sobic.001G176800.1	TRINITY_DN67428_c0_g2_i3	=	1		Sh01_p014350	Sspon.ctg0416130
TCONS_00005104	XLOC_003347	Sobic.001G094400	Chr01:7248887-7251372	q1	q2	OK	10.5028	4.95959	-1.08248	-1.67217	0.00565	0.0824866	no	OsCML4 - Calmodulin-related calcium sensor protein, expressed			Chr01	7248887	7251372	Sobic.001G094400.1	TRINITY_DN43678_c0_g1_i1	=	1	AT5G37780.1	Sh01_p007090	Sspon.001A0035502
TCONS_00006027	XLOC_003914	Sobic.001G208200	Chr01:19064733-19069812	q1	q2	OK	23.2188	10.8125	-1.10259	-2.35001	5e-05	0.0023718	yes	alpha-galactosidase precursor, putative, expressed			Chr01	19064733	19069812			=	2	AT5G08380.1	Sh02_p008230	Sspon.001C0026080
TCONS_00003547	XLOC_002357	Sobic.001G447200	Chr01:72428034-72434283	q1	q2	OK	18.4201	7.7524	-1.24857	-2.3315	0.00015	0.00571105	yes	Inositol 1, 3, 4-trisphosphate 5/6-kinase, putative, expressed		AA	Chr01	72428034	72434283	Sobic.001G447200.1	TRINITY_DN63936_c1_g2_i1	=	2	AT4G08170.2	Sh01_p036530	Sspon.001B0008530
TCONS_00001367	XLOC_000920	Sobic.001G177900	Chr01:14998604-15004589	q1	q2	OK	13.4441	6.68149	-1.00874	-1.99908	0.00135	0.0311016	yes	Kinesin motor domain domain containing protein, expressed		AA	Chr01	14998604	15004589	Sobic.001G177900.1	TRINITY_DN69570_c0_g2_i4	=	1	AT3G20150.1	Sh01_p014510	Sspon.001B0032331
TCONS_00007270	XLOC_004680	Sobic.001G355600	Chr01:64528818-64533976	q1	q2	OK	4.47472	2.05276	-1.12423	-1.34332	0.0245	0.211874	no	helix-loop-helix DNA-binding domain containing protein, expressed		AA	Chr01	64528818	64533976	Sobic.001G355600.1	TRINITY_DN68086_c1_g1_i2	=	2	AT3G47640.3	Sh01_p027320	Sspon.001B0016650
TCONS_00002303	XLOC_001581	Sobic.001G296700	Chr01:57660172-57661647	q1	q2	OK	72.5004	22.202	-1.7073	-3.4893	5e-05	0.0023718	yes	Core histone H2A/H2B/H3/H4 domain containing protein, putative, expressed			Chr01	57660172	57661647	Sobic.001G296700.1	TRINITY_DN53661_c0_g11_i1	=	1	AT1G54690.1	Sh08_p007360	Sspon.001B0039090
TCONS_00006212	XLOC_004020	Sobic.001G226600	Chr01:21690595-21694416	q1	q2	OK	24.1377	7.74108	-1.64068	-3.37334	5e-05	0.0023718	yes	beta-amylase, putative, expressed			Chr01	21690595	21694416	Sobic.001G226600.2	TRINITY_DN68001_c1_g2_i2	=	1	AT3G23920.1	Sh01_p018040	Sspon.001D0023900
TCONS_00008684	XLOC_005523	Sobic.001G516000	Chr01:78271107-78272508	q1	q2	OK	47.3574	12.9183	-1.87417	-2.74922	5e-05	0.0023718	yes	CHIT16 - Chitinase family protein precursor, expressed			Chr01	78271107	78272508	Sobic.001G516000.1	TRINITY_DN56069_c4_g1_i2	=	1	AT3G12500.1	Sh01_p042810	Sspon.001B0001740
TCONS_00004497	XLOC_002971	Sobic.001G023000	Chr01:1843895-1850570	q1	q2	OK	9.49335	4.48717	-1.08111	-1.88696	0.00185	0.0382916	yes	kelch motif family protein, putative, expressed			Chr01	1843895	1850570	Sobic.001G023000.2	TRINITY_DN56455_c2_g1_i1	=	1	AT2G36360.2	Sh01_p001500	Sspon.001D0045172
TCONS_00033897	XLOC_022045	Sobic.006G219500	Chr06:56670878-56674646	q1	q2	OK	16.8601	5.62007	-1.58495	-3.16832	5e-05	0.0023718	yes	remorin family protein, putative, expressed			Chr06	56670878	56674646	Sobic.006G219500.3	TRINITY_DN23775_c0_g2_i1	=	3	AT1G30320.1	Sh06_p015950	Sspon.005D0005830
TCONS_00033373	XLOC_021670	Sobic.006G147500	Chr06:50914666-50916048	q1	q2	OK	44.9835	13.2788	-1.76027	-2.66849	0.0002	0.00725213	yes	DUF640 domain containing protein, putative, expressed			Chr06	50914666	50916048	Sobic.006G147500.1	TRINITY_DN60516_c6_g2_i3	j	1	AT1G07090.1	Sh01_p017520	Sspon.005B0007550
TCONS_00034405	XLOC_022398	Sobic.006G005600	Chr06:868220-871154	q1	q2	OK	111.766	53.0627	-1.07471	-2.52465	5e-05	0.0023718	yes	heat shock protein, putative, expressed			Chr06	868220	871154	Sobic.006G005600.1	TRINITY_DN54375_c0_g1_i1	=	1	AT5G52640.1	Sh02_p015620	Sspon.005B0017660
TCONS_00034789	XLOC_022647	Sobic.006G050900	Chr06:38024502-38025888	q1	q2	OK	10.7128	4.69082	-1.19142	-1.49569	0.0152	0.158325	no	expressed protein			Chr06	38024502	38025888	Sobic.006G050900.1	TRINITY_DN68919_c0_g7_i1	=	1		Sh06_p002610	Sspon.005A0019210
TCONS_00033998	XLOC_022116	Sobic.006G231800	Chr06:57460100-57469410	q1	q2	OK	6.06529	2.62622	-1.20759	-1.51639	0.0122	0.137683	no	double-strand break repair protein MRE11, putative, expressed			Chr06	57460100	57469410			=	2	AT5G54260.1	Sh07_p005300	Sspon.005D0004190
TCONS_00035040	XLOC_022807	Sobic.006G083900	Chr06:45293382-45301486	q1	q2	OK	11.0368	4.40401	-1.32543	-2.76842	5e-05	0.0023718	yes	PHD-finger domain containing protein, expressed		IR	Chr06	45293382	45301486	Sobic.006G083900.2	TRINITY_DN70534_c0_g2_i1	=	2	AT3G14980.1	Sh06_p020900	Sspon.005D0020160
TCONS_00033325	XLOC_021637	Sobic.006G140700	Chr06:50307377-50311771	q1	q2	OK	8.22525	3.44334	-1.25625	-1.88325	0.0018	0.0377974	yes	oxidoreductase, aldo/keto reductase family protein, putative, expressed			Chr06	50307377	50311771	Sobic.006G140700.2		=	4	AT1G06690.1	Sh02_p002010	Sspon.005A0009730
TCONS_00033633	XLOC_021849	Sobic.006G182800	Chr06:53778888-53780137	q1	q2	OK	32.2337	14.5854	-1.14404	-1.85889	0.0028	0.0510207	no	heat stress transcription factor B-1, putative, expressed			Chr06	53778888	53780137	Sobic.006G182800.2		=	2	AT4G11660.1	Sh01_p027920	Sspon.005A0006620
TCONS_00032512	XLOC_021099	Sobic.006G031900	Chr06:6888716-6890214	q1	q2	OK	13.3456	2.42445	-2.46064	-2.60048	0.0005	0.0147332	yes	expansin precursor, putative, expressed			Chr06	6888716	6890214	Sobic.006G031900.1	TRINITY_DN48797_c0_g1_i1	=	1	AT1G20190.1	Sh10_p018360	Sspon.005B0015464
TCONS_00033822	XLOC_021993	Sobic.006G210300	Chr06:55996536-55997629	q1	q2	OK	25.5482	6.58192	-1.95664	-2.42884	0.0008	0.0209302	yes	AP2 domain containing protein, expressed			Chr06	55996536	55997629	Sobic.006G210300.1	TRINITY_DN66114_c0_g1_i1	=	1	AT5G44210.1	Sh07_p006750	Sspon.005C0001205
TCONS_00033382	XLOC_021674	Sobic.006G148300	Chr06:50998974-51001507	q1	q2	OK	42.1272	14.4605	-1.54263	-3.25455	5e-05	0.0023718	yes	CAMK_CAMK_like.14 - CAMK includes calcium/calmodulin depedent protein kinases, expressed			Chr06	50998974	51001507	Sobic.006G148300.1	TRINITY_DN58099_c0_g1_i1	=	1	AT1G08650.1	Sh04_p015340	Sspon.005C0005400
TCONS_00033284	XLOC_021612	Sobic.006G136100	Chr06:49884751-49891690	q1	q2	OK	9.09274	4.08097	-1.1558	-1.22182	0.0444	0.301021	no	integral membrane transporter family protein, putative, expressed			Chr06	49884751	49891690			=	5	AT5G25050.1	Sh06_p008880	Sspon.005A0010112
TCONS_00032466	XLOC_021067	Sobic.006G026100	Chr06:4682490-4684050	q1	q2	OK	12.2648	3.80243	-1.68954	-2.10926	0.00175	0.0370161	yes	expressed protein			Chr06	4682490	4684050	Sobic.006G026100.2	TRINITY_DN58037_c0_g1_i1	=	1			Sspon.005C0014860
TCONS_00035183	XLOC_022909	Sobic.006G104500	Chr06:47421171-47426397	q1	q2	OK	5.90435	2.28835	-1.36747	-1.42012	0.03675	0.272526	no	BRASSINOSTEROID INSENSITIVE 1-associated receptor kinase 1 precursor, putative, expressed			Chr06	47421171	47426397	Sobic.006G104500.1	TRINITY_DN59491_c0_g4_i1	=	1	AT1G71830.1	Sh06_p019220	Sspon.004D0013980
TCONS_00032878	XLOC_021330	Sobic.006G078100	Chr06:44394421-44399370	q1	q2	OK	7.18166	2.98816	-1.26506	-1.44478	0.02495	0.213596	no	FAD binding domain containing protein, expressed			Chr06	44394421	44399370			=	1	AT4G38540.1	Sh06_p004130	Sspon.005C0010410
TCONS_00033546	XLOC_021792	Sobic.006G170100	Chr06:52688487-52689180	q1	q2	OK	107.235	36.6717	-1.54803	-2.63672	0.00025	0.00871566	yes	AP2 domain containing protein, expressed			Chr06	52688487	52689180	Sobic.006G170100.1	TRINITY_DN71013_c1_g2_i1	=	1	AT2G44940.1	Sh04_p021840	Sspon.005A0007590
TCONS_00036756	XLOC_023838	Sobic.006G277600	Chr06:60846472-60847987	q1	q2	OK	31.6412	10.0295	-1.65756	-2.73187	5e-05	0.0023718	yes	peroxidase precursor, putative, expressed			Chr06	60846472	60847987	Sobic.006G277600.1	TRINITY_DN55923_c0_g1_i1	=	1	AT1G71695.1	Sh06_p020660	Sspon.005A0000430
TCONS_00033233	XLOC_021579	Sobic.006G129800	Chr06:49432959-49442287	q1	q2	OK	9.86562	4.20426	-1.23056	-1.91876	0.00445	0.0699811	no	ankyrin repeat domain containing protein, expressed			Chr06	49432959	49442287	Sobic.006G129800.3	TRINITY_DN95899_c0_g1_i1	=	3	AT5G14230.1	Sh06_p008110	Sspon.005A0010491
TCONS_00033395	XLOC_021681	Sobic.006G150100	Chr06:51145122-51147729	q1	q2	OK	15.6531	6.68127	-1.22825	-1.97208	0.0012	0.0286023	yes	aquaporin protein, putative, expressed			Chr06	51145122	51147729	Sobic.006G150100.1	TRINITY_DN9125_c0_g1_i1	=	1	AT2G37170.1	Sh_152B11_p000050	Sspon.005D0010901
TCONS_00032464	XLOC_021065	Sobic.006G025900	Chr06:4669311-4670061	q1	q2	OK	47.5132	17.1513	-1.47001	-2.39056	0.00015	0.00571105	yes			AA	Chr06	4669311	4670061	Sobic.006G025900.1		=	2		Sh06_p001540	Sspon.005B0016120
TCONS_00032416	XLOC_021033	Sobic.006G020500	Chr06:3524766-3526535	q1	q2	OK	8.18102	2.60181	-1.65276	-2.04877	0.00985	0.119155	no	3-ketoacyl-CoA synthase 6, putative, expressed			Chr06	3524766	3526535	Sobic.006G020500.1	TRINITY_DN59287_c0_g1_i1	=	1	AT1G68530.1	Sh_243P13_p000010	Sspon.005C0015240
TCONS_00036004	XLOC_023371	Sobic.006G191100	Chr06:54558466-54564076	q1	q2	OK	5.67443	2.59396	-1.12932	-2.0189	0.001	0.0249448	yes	tRNA-splicing endonuclease positive effector-related, putative, expressed			Chr06	54558466	54564076	Sobic.006G191100.1	TRINITY_DN25479_c0_g1_i1	=	1	AT1G65810.2	Sh04_p008300	Sspon.005D0008440
TCONS_00032589	XLOC_021141	Sobic.006G040500	Chr06:25522677-25574669	q1	q2	OK	14.709	7.20401	-1.02982	-1.96722	0.00125	0.0295024	yes	phospholipid-transporting ATPase 2, putative, expressed			Chr06	25522677	25574669	Sobic.006G040500.3		=	10	AT5G44240.2	Sh02_p026400	Sspon.005D0018651
TCONS_00033641	XLOC_021856	Sobic.006G184500	Chr06:53968718-53972670	q1	q2	OK	5.6014	2.6485	-1.08061	-1.23384	0.04205	0.292209	no	RING-H2 finger protein, putative, expressed			Chr06	53968718	53972670	Sobic.006G184500.1	TRINITY_DN67809_c0_g4_i1	=	1	AT4G33565.1	Sh06_p013290	Sspon.ctg0481840
TCONS_00036119	XLOC_023453	Sobic.006G207300	Chr06:55698803-55710415	q1	q2	OK	9.88957	4.55618	-1.11808	-2.49396	5e-05	0.0023718	yes	DNA ligase I, ATP-dependent family protein, expressed			Chr06	55698803	55710415	Sobic.006G207300.1	TRINITY_DN70431_c0_g1_i4	=	1	AT5G57160.1	Sh06_p014830	Sspon.005C0001930
TCONS_00035805	XLOC_023274	Sobic.006G172000	Chr06:52817397-52819682	q1	q2	OK	133.543	35.9728	-1.89233	-4.1616	5e-05	0.0023718	yes	pectinesterase, putative, expressed		AA	Chr06	52817397	52819682	Sobic.006G172000.2	TRINITY_DN36181_c0_g1_i1	=	2	AT5G47500.1	Sh09_p015860	Sspon.005A0007410
TCONS_00034014	XLOC_022124	Sobic.006G233500	Chr06:57541248-57549389	q1	q2	OK	8.84166	4.33167	-1.02939	-1.53279	0.0073	0.0977025	no	transcription factor, putative, expressed		AA	Chr06	57541248	57549389	Sobic.006G233500.3	TRINITY_DN71017_c0_g4_i1	=	5	AT5G10030.2	Sh06_p016670	Sspon.005D0003990
TCONS_00033665	XLOC_021872	Sobic.006G186700	Chr06:54167850-54168843	q1	q2	OK	360.643	154.105	-1.22665	-3.05085	5e-05	0.0023718	yes	histone H1, putative, expressed			Chr06	54167850	54168843	Sobic.006G186700.1	TRINITY_DN65344_c2_g3_i1	=	1	AT2G18050.1	Sh03_p013520	Sspon.005A0006433
TCONS_00033012	XLOC_021427	Sobic.006G097500	Chr06:46715529-46722401	q1	q2	OK	29.3298	14.5845	-1.00793	-1.70911	0.0044	0.0694212	no	zeaxanthin epoxidase, chloroplast precursor, putative, expressed			Chr06	46715529	46722401	Sobic.006G097500.1	TRINITY_DN60744_c0_g1_i1	=	1	AT5G67030.1	Sh06_p005670	Sspon.005C0009041
TCONS_00032445	XLOC_021055	Sobic.006G024600	Chr06:4247748-4271086	q1	q2	OK	10.9711	5.46939	-1.00426	-1.3315	0.03345	0.257972	no	transmembrane amino acid transporter protein, putative, expressed			Chr06	4247748	4271086			=	1	AT2G39130.1	Sh06_p001440	Sspon.005B0016180
TCONS_00033606	XLOC_021835	Sobic.006G180200	Chr06:53441523-53451080	q1	q2	OK	14.3589	6.48674	-1.14638	-1.14219	0.05	0.320088	no	transmembrane amino acid transporter protein, putative, expressed			Chr06	53441523	53451080			x	1	AT4G38250.1	Sh04_p021020	Sspon.005C0003590
TCONS_00009303	XLOC_005938	Sobic.002G050700	Chr02:4811736-4821331	q1	q2	OK	18.9783	8.81835	-1.10577	-1.95984	0.00105	0.0260573	yes	tesmin/TSO1-like CXC domain containing protein, expressed			Chr02	4811736	4821331			=	2	AT4G14770.1	Sh08_p011100	Sspon.002D0027500
TCONS_00012004	XLOC_007796	Sobic.002G416500	Chr02:76386126-76388800	q1	q2	OK	7.84113	2.91457	-1.42778	-1.71675	0.02085	0.191165	no	peroxidase precursor, putative, expressed			Chr02	76386126	76388800	Sobic.002G416500.1	TRINITY_DN52078_c0_g1_i1	=	1	AT5G05340.1	Sh04_p007880	Sspon.004A0018270
TCONS_00013237	XLOC_008573	Sobic.002G132600	Chr02:18920380-18947665	q1	q2	OK	25.7819	12.5191	-1.04223	-2.44069	0.0001	0.00412194	yes				Chr02	18920380	18947665			=	1	AT5G40480.1	Sh02_p008950	Sspon.002D0020570
TCONS_00013048	XLOC_008489	Sobic.002G116000	Chr02:14334142-14341029	q1	q2	OK	75.013	32.2858	-1.21624	-2.91205	5e-05	0.0023718	yes	starch synthase, putative, expressed			Chr02	14334142	14341029	Sobic.002G116000.1	TRINITY_DN36291_c0_g2_i1	j	1	AT1G32900.1	Sh02_p007690	Sspon.002B0022811
TCONS_00014597	XLOC_009414	Sobic.002G297500	Chr02:67367054-67377324	q1	q2	OK	5.91124	2.91986	-1.01756	-1.64674	0.0052	0.0783683	no	coiled-coil domain-containing protein 111, putative, expressed			Chr02	67367054	67377324			=	4	AT5G52800.3	Sh02_p020900	Sspon.002A0010420
TCONS_00015379	XLOC_009906	Sobic.002G396500	Chr02:74832321-74854314	q1	q2	OK	39.7282	17.3808	-1.19267	-1.83666	0.0019	0.0390472	yes	FAT domain-containing protein, putative, expressed		IR	Chr02	74832321	74854314	Sobic.002G396500.1	TRINITY_DN38307_c0_g1_i1	=	1	AT2G17930.1	Sh10_p018550	Sspon.002B0001740
TCONS_00009517	XLOC_006089	Sobic.002G080100	Chr02:8435786-8437465	q1	q2	OK	8.91004	2.77559	-1.68264	-2.03832	0.00245	0.0468251	yes	NAC domain-containing protein 67, putative, expressed			Chr02	8435786	8437465	Sobic.002G080100.1	TRINITY_DN70241_c3_g2_i1	=	1	AT1G77450.1	Sh01_p002980	Sspon.002D0024710
TCONS_00013077	XLOC_008503	Sobic.002G119100	Chr02:14878400-14882782	q1	q2	OK	5.61393	2.27515	-1.30305	-1.8914	0.0028	0.0510207	no	integral membrane transporter family protein, putative, expressed			Chr02	14878400	14882782	Sobic.002G119100.1	TRINITY_DN37945_c0_g1_i1	=	2	AT1G04570.1	Sh02_p007920	Sspon.002A0025620
TCONS_00012893	XLOC_008374	Sobic.002G095400	Chr02:9859611-9865090	q1	q2	OK	11.5097	2.76643	-2.05676	-2.77478	0.00015	0.00571105	yes	metal transporter Nramp6, putative, expressed			Chr02	9859611	9865090	Sobic.002G095400.1	TRINITY_DN71118_c0_g4_i1	=	1	AT1G80830.1	Sh02_p006190	Sspon.002A0027440
TCONS_00010511	XLOC_006773	Sobic.002G216801	Chr02:60882215-60893790	q1	q2	OK	78.4387	33.34	-1.23431	-2.22254	0.0006	0.0170212	yes	eukaryotic aspartyl protease domain containing protein, expressed			Chr02	60882215	60893790			=	1	AT3G54400.1	Sh02_p029770	Sspon.002B0001190
TCONS_00010654	XLOC_006870	Sobic.002G232500	Chr02:62342717-62346105	q1	q2	OK	9.03142	3.87734	-1.21989	-1.83287	0.0028	0.0510207	no	MATE efflux family protein, putative, expressed			Chr02	62342717	62346105	Sobic.002G232500.1	TRINITY_DN31075_c0_g1_i1	=	1	AT5G65380.1	Sh02_p015240	Sspon.002D0012850
TCONS_00015153	XLOC_009758	Sobic.002G366700	Chr02:72643636-72643912	q1	q2	OK	55.5471	21.9737	-1.33793	-1.49944	0.0246	0.212232	no	expressed protein			Chr02	72643636	72643912	Sobic.002G366700.1	TRINITY_DN53014_c0_g1_i1	=	1	AT1G65032.1	Sh02_p026880	Sspon.002A0005340
TCONS_00010645	XLOC_006862	Sobic.002G230900	Chr02:62228245-62230909	q1	q2	OK	7.23905	3.19657	-1.17928	-1.70522	0.0059	0.0848521	no	cyclin, putative, expressed			Chr02	62228245	62230909	Sobic.002G230900.1	TRINITY_DN41822_c0_g1_i2	=	1	AT5G10440.1	Sh04_p022790	Sspon.002B0013710
TCONS_00010185	XLOC_006552	Sobic.002G172000	Chr02:54480171-54484180	q1	q2	OK	9.87749	3.80943	-1.37457	-2.38756	0.00025	0.00871566	yes	protein phosphatase 2C, putative, expressed			Chr02	54480171	54484180	Sobic.002G172000.1	TRINITY_DN67167_c1_g2_i4	=	1	AT2G29380.1	Sh02_p010470	Sspon.002A0021020
TCONS_00009280	XLOC_005920	Sobic.002G047400	Chr02:4480448-4482844	q1	q2	OK	21.2987	9.66039	-1.14061	-2.25434	0.0002	0.00725213	yes	SHOOT1 protein, putative, expressed			Chr02	4480448	4482844	Sobic.002G047400.1	TRINITY_DN66226_c2_g1_i1	=	1	AT1G55480.1	Sh02_p003480	Sspon.002A0030830
TCONS_00015034	XLOC_009683	Sobic.002G351000	Chr02:71503835-71504606	q1	q2	OK	160.042	54.2631	-1.56041	-2.8977	0.0001	0.00412194	yes	fasciclin domain containing protein, expressed			Chr02	71503835	71504606	Sobic.002G351000.1	TRINITY_DN52534_c0_g1_i1	=	1	AT5G03170.1	Sh03_p017400	Sspon.002D0003010
TCONS_00012387	XLOC_008062	Sobic.002G034500	Chr02:3140804-3147315	q1	q2	OK	21.5791	10.3939	-1.0539	-2.48106	5e-05	0.0023718	yes	ERD4 protein, putative, expressed			Chr02	3140804	3147315	Sobic.002G034500.1	TRINITY_DN20898_c0_g2_i1	=	1	AT1G30360.1	Sh02_p002330	Sspon.002A0031490
TCONS_00015560	XLOC_010009	Sobic.002G416250	Chr02:76349387-76351179	q1	q2	OK	15.1488	6.09148	-1.31434	-1.21334	0.04875	0.316427	no	mal d 1-associated protein, putative, expressed			Chr02	76349387	76351179	Sobic.002G416250.1		=	1	AT2G35900.1		Sspon.003D0009190
TCONS_00014180	XLOC_009147	Sobic.002G249900	Chr02:63692030-63694541	q1	q2	OK	11.6215	3.35184	-1.79377	-2.59443	0.00015	0.00571105	yes	reductase, putative, expressed			Chr02	63692030	63694541	Sobic.002G249900.1	TRINITY_DN118362_c0_g1_i1	=	1	AT1G76470.1	Sh_203E13_p000080	Sspon.002D0011570
TCONS_00010702	XLOC_006905	Sobic.002G237800	Chr02:62809957-62822529	q1	q2	OK	7.05512	3.39491	-1.0553	-1.74428	0.0045	0.0703849	no	NOL1/NOP2/sun family protein, putative, expressed			Chr02	62809957	62822529	Sobic.002G237800.2	TRINITY_DN18754_c0_g2_i1	=	2	AT3G13180.1	Sh02_p015800	Sspon.002B0013261
TCONS_00013574	XLOC_008754	Sobic.002G170100	Chr02:53883613-53890019	q1	q2	OK	11.3537	4.10001	-1.46946	-2.46217	5e-05	0.0023718	yes	NAD dependent epimerase/dehydratase family protein, putative, expressed			Chr02	53883613	53890019	Sobic.002G170100.1	TRINITY_DN42480_c0_g3_i1	=	1	AT4G10960.1	Sh07_p008170	Sspon.002A0020972
TCONS_00011070	XLOC_007164	Sobic.002G292100	Chr02:67011077-67015058	q1	q2	OK	5.09967	2.28683	-1.15705	-1.53369	0.015	0.156467	no	auxin efflux carrier component, putative, expressed			Chr02	67011077	67015058	Sobic.002G292100.2	TRINITY_DN66003_c0_g1_i2	=	4	AT5G65980.1	Sh03_p024640	Sspon.002C0012143
TCONS_00011080	XLOC_007169	Sobic.002G293700	Chr02:67152199-67165679	q1	q2	OK	22.0762	7.08318	-1.64002	-1.76537	0.04315	0.296155	no	ATXR, putative, expressed			Chr02	67152199	67165679	Sobic.002G293700.4	TRINITY_DN52711_c0_g2_i2	=	4	AT1G05830.2	Sh03_p024240	Sspon.002A0010850
TCONS_00010651	XLOC_006867	Sobic.002G231600	Chr02:62299796-62301505	q1	q2	OK	14.6477	5.44946	-1.42649	-2.12711	0.0011	0.0269742	yes	glutathione S-transferase, putative, expressed			Chr02	62299796	62301505	Sobic.002G231600.1	TRINITY_DN44426_c0_g1_i2	=	1	AT2G29420.1	Sh02_p015180	Sspon.002C0017120
TCONS_00014972	XLOC_009641	Sobic.002G342600	Chr02:70916683-70918470	q1	q2	OK	13.1163	5.58788	-1.23098	-1.63656	0.0093	0.11461	no	cytochrome c, putative, expressed			Chr02	70916683	70918470	Sobic.002G342600.1	TRINITY_DN56345_c0_g1_i2	=	1	AT5G45040.1		Sspon.002B0006080
TCONS_00009612	XLOC_006165	Sobic.002G097000	Chr02:10242607-10245807	q1	q2	OK	7.58729	2.41188	-1.65343	-1.69044	0.00955	0.116109	no	expressed protein			Chr02	10242607	10245807	Sobic.002G097000.1	TRINITY_DN85668_c0_g1_i1	=	1	AT4G33625.2		Sspon.002A0027370
TCONS_00013359	XLOC_008643	Sobic.002G148700	Chr02:39948581-39950215	q1	q2	OK	17.6889	5.29625	-1.7398	-2.84949	5e-05	0.0023718	yes	heavy metal transport/detoxification protein, putative, expressed		IR	Chr02	39948581	39950215	Sobic.002G148700.1	TRINITY_DN68699_c0_g7_i2	=	2	AT3G20180.1	Sh04_p013170	Sspon.002A0022550
TCONS_00011786	XLOC_007654	Sobic.002G386000	Chr02:74056899-74057787	q1	q2	OK	129.531	51.7263	-1.32433	-2.74084	5e-05	0.0023718	yes	zinc finger, C3HC4 type domain containing protein, expressed			Chr02	74056899	74057787	Sobic.002G386000.1	TRINITY_DN134266_c0_g1_i1	=	1	AT1G26800.1	Sh01_p033890	Sspon.002A0004290
TCONS_00013112	XLOC_008522	Sobic.002G123100	Chr02:16408280-16413204	q1	q2	OK	23.9502	10.6841	-1.16458	-2.59954	5e-05	0.0023718	yes	alpha-galactosidase precursor, putative, expressed			Chr02	16408280	16413204	Sobic.002G123100.2	TRINITY_DN36627_c0_g1_i1	=	1	AT5G08380.1	Sh02_p008230	Sspon.002B0020610
TCONS_00010665	XLOC_006880	Sobic.002G233900	Chr02:62498127-62504433	q1	q2	OK	12.0205	3.40387	-1.82025	-1.94316	0.003	0.0535852	no	AGAP005770-PA, putative, expressed			Chr02	62498127	62504433	Sobic.002G233900.1	TRINITY_DN3331_c0_g1_i1	j	1	AT4G40050.1	Sh02_p015450	Sspon.002D0012670
TCONS_00013910	XLOC_008957	Sobic.002G208200	Chr02:59986842-59990807	q1	q2	OK	38.5105	10.7636	-1.83909	-4.29044	5e-05	0.0023718	yes	CSLC2 - cellulose synthase-like family C, expressed			Chr02	59986842	59990807	Sobic.002G208200.1	TRINITY_DN70102_c3_g1_i3	=	1	AT4G31590.1	Sh_029O19_p000050	Sspon.002A0018420
TCONS_00014589	XLOC_009408	Sobic.002G296000	Chr02:67301569-67307362	q1	q2	OK	13.2256	6.21789	-1.08884	-2.23832	0.0001	0.00412194	yes	HEAT repeat family protein, putative, expressed			Chr02	67301569	67307362	Sobic.002G296000.1	TRINITY_DN66990_c0_g1_i2	=	1	AT2G07170.1	Sh02_p020670	Sspon.ctg0034810
TCONS_00010875	XLOC_007020	Sobic.002G262300	Chr02:64740192-64744626	q1	q2	OK	9.27161	3.65866	-1.34151	-2.10062	0.0008	0.0209302	yes	lecithine cholesterol acyltransferase, putative, expressed			Chr02	64740192	64744626	Sobic.002G262300.2	TRINITY_DN882_c0_g1_i1	=	1	AT3G03310.1	Sh02_p017690	Sspon.002A0013461
TCONS_00015108	XLOC_009734	Sobic.002G362200	Chr02:72341323-72351213	q1	q2	OK	7.79166	2.78315	-1.48521	-2.28573	0.00075	0.0200573	yes	MSH-like DNA mismatch repair protein, putative, expressed		AA	Chr02	72341323	72351213	Sobic.002G362200.1	TRINITY_DN71051_c1_g1_i1	=	1	AT3G18524.1	Sh02_p026500	Sspon.002A0005850
TCONS_00010453	XLOC_006736	Sobic.002G207900	Chr02:59948629-59954302	q1	q2	OK	25.7385	8.14523	-1.6599	-2.66769	5e-05	0.0023718	yes	WAX2, putative, expressed			Chr02	59948629	59954302	Sobic.002G207900.1	TRINITY_DN70970_c2_g1_i5	=	1	AT5G57800.1	Sh_029O19_p000070	Sspon.002D0014750
TCONS_00011922	XLOC_007739	Sobic.002G403000	Chr02:75324944-75326772	q1	q2	OK	43.858	19.1571	-1.19496	-2.30277	0.00035	0.0112279	yes	eukaryotic aspartyl protease domain containing protein, expressed			Chr02	75324944	75326772	Sobic.002G403000.1	TRINITY_DN63880_c0_g1_i1	=	1	AT3G54400.1	Sh02_p029770	Sspon.002A0002520
TCONS_00011025	XLOC_007135	Sobic.002G286700	Chr02:66642185-66644987	q1	q2	OK	25.4487	12.5705	-1.01755	-1.56868	0.01025	0.122762	no	lysM domain-containing GPI-anchored protein precursor, putative, expressed			Chr02	66642185	66644987	Sobic.002G286700.1	TRINITY_DN60679_c0_g2_i1	=	1	AT2G17120.1	Sh02_p014390	Sspon.002D0009020
TCONS_00014458	XLOC_009332	Sobic.002G282100	Chr02:66340271-66344085	q1	q2	OK	5.26462	2.40418	-1.13079	-1.51627	0.01925	0.181794	no	transposon protein, putative, unclassified, expressed		AA	Chr02	66340271	66344085	Sobic.002G282100.1	TRINITY_DN66787_c0_g1_i1	=	2	AT5G03470.1	Sh02_p019660	Sspon.002C0012600
TCONS_00011928	XLOC_007743	Sobic.002G404300	Chr02:75423693-75427910	q1	q2	OK	18.6473	7.62958	-1.28929	-2.32711	0.00025	0.00871566	yes	seven in absentia protein family domain containing protein, expressed			Chr02	75423693	75427910	Sobic.002G404300.2	TRINITY_DN49465_c0_g1_i1	=	2	AT3G61790.1	Sh01_p028610	Sspon.002C0001970
TCONS_00013997	XLOC_009023	Sobic.002G221100	Chr02:61274058-61275245	q1	q2	OK	16.6551	5.02546	-1.72864	-2.13053	0.0057	0.0827988	no	expressed protein			Chr02	61274058	61275245	Sobic.002G221100.1	TRINITY_DN53997_c0_g1_i1	=	1	AT3G14760.1	Sh02_p014240	Sspon.002C0017820
TCONS_00014553	XLOC_009389	Sobic.002G292800	Chr02:67038440-67046170	q1	q2	OK	10.0176	4.68396	-1.09673	-2.05157	0.00035	0.0112279	yes	MORN repeat domain containing protein, expressed			Chr02	67038440	67046170	Sobic.002G292800.1	TRINITY_DN59277_c2_g2_i2	=	1	AT1G75010.1	Sh01_p009920	Sspon.002B0009371
TCONS_00014444	XLOC_009320	Sobic.002G280500	Chr02:66183241-66185331	q1	q2	OK	74.5406	29.2659	-1.3488	-2.98912	5e-05	0.0023718	yes	GDSL-like lipase/acylhydrolase, putative, expressed			Chr02	66183241	66185331	Sobic.002G280500.1	TRINITY_DN53830_c0_g1_i1	=	1	AT1G75900.1	Sh02_p019540	Sspon.002A0011800
TCONS_00009887	XLOC_006348	Sobic.002G134100	Chr02:19822371-19830949	q1	q2	OK	5.47073	2.50277	-1.12821	-1.3402	0.0313	0.247864	no	male sterility protein, putative, expressed			Chr02	19822371	19830949	Sobic.002G134100.1	TRINITY_DN71177_c0_g1_i4	=	1	AT3G44540.1	Sh07_p013130	Sspon.002D0020710
TCONS_00009236	XLOC_005893	Sobic.002G042500	Chr02:4051399-4065460	q1	q2	OK	11.3775	4.21028	-1.43419	-2.11325	0.0025	0.0474672	yes	valyl-tRNA synthetase, putative, expressed			Chr02	4051399	4065460			=	4	AT5G16715.1	Sh04_p023980	Sspon.002D0028223
TCONS_00010354	XLOC_006664	Sobic.002G193800	Chr02:58076506-58081941	q1	q2	OK	5.88755	2.425	-1.27968	-1.48192	0.03315	0.256341	no	transporter family protein, putative, expressed			Chr02	58076506	58081941	Sobic.002G193800.1	TRINITY_DN58393_c0_g1_i3	j	3	AT1G05030.1	Sh04_p009420	Sspon.002B0016870

## Sheet: 5 DAI
Differential isoform expression analysis in 5 DAI samples (control vs infected samples at 5 DAI)
test_id	gene_id	gene	locus	sample_1	sample_2	status	value_1	value_2	log2fc	test_stat	p_value	q_value	signi	anot	stres_uniq	as_eve	chr	st	ende	sb_trn	trin_trn	class_code	isf_ct	A.thaliana	Monoploid	S.spontaneum
TCONS_00032406	XLOC_020934	-	Chr05:45508167-45508747	q1	q2	OK	14.1093	28.7355	1.02619	2.32752	0.00015	0.1533	no				Chr05	45508167	45508747			-
TCONS_00051175	XLOC_033131	Sobic.010G139200	Chr10:23968688-23969051	q1	q2	OK	6.8954	25.0539	1.86133	1.95888	0.0336	0.965889	no	photosystem II P680 chlorophyll A apoprotein, putative, expressed			Chr10	23968688	23969051	Sobic.010G139200.1	TRINITY_DN109900_c0_g1_i1	=	1	ATCG00680.1		Sspon.ctg0217430
TCONS_00045382	XLOC_029395	Sobic.009G220000	Chr09:56351136-56353958	q1	q2	OK	8.80542	18.9705	1.10729	1.44879	0.04815	0.965889	no	threonine synthase, chloroplast precursor, putative, expressed		IR	Chr09	56351136	56353958	Sobic.009G220000.1	TRINITY_DN47665_c0_g1_i1	=	2	AT4G29840.1	Sh09_p017520	Sspon.007D0003400
TCONS_00029243	XLOC_018706	Sobic.005G040900	Chr05:3714389-3719837	q1	q2	OK	4.32056	11.3716	1.39614	1.8171	0.01325	0.965889	no	zinc finger, C3HC4 type domain containing protein, expressed		AA	Chr05	3714389	3719837	Sobic.005G040900.1	TRINITY_DN70619_c3_g7_i3	j	1	AT1G65040.2	Sh09_p017600	Sspon.005D0026800
TCONS_00040025	XLOC_025893	Sobic.007G161200	Chr07:59594340-59597751	q1	q2	OK	24.7025	85.1232	1.78489	1.85501	0.01815	0.965889	no	expressed protein		AA	Chr07	59594340	59597751	Sobic.007G161200.2	TRINITY_DN45230_c0_g1_i3	=	2	AT3G24160.1	Sh07_p012120	Sspon.006D0005570
TCONS_00001155	XLOC_000779	Sobic.001G151100	Chr01:12128659-12139103	q1	q2	OK	2.29138	4.64327	1.01892	1.22	0.04725	0.965889	no	CCR4-NOT transcription factor, putative, expressed			Chr01	12128659	12139103	Sobic.001G151100.2	TRINITY_DN39114_c0_g1_i1	j	2	AT5G18230.1	Sh01_p012000	Sspon.001B0033030
TCONS_00005414	XLOC_003500	Sobic.001G125200	Chr01:9841542-9852508	q1	q2	OK	7.02472	15.1428	1.10812	1.70638	0.0111	0.965889	no	HEAT repeat family protein, putative, expressed		AA	Chr01	9841542	9852508	Sobic.001G125200.1	TRINITY_DN72936_c1_g1_i7	j	1	AT5G19820.1		Sspon.002C0007640
TCONS_00003655	XLOC_002412	Sobic.001G461400	Chr01:73630033-73638097	q1	q2	OK	2.88526	7.87287	1.44819	1.63114	0.0104	0.965889	no	pre-mRNA-processing factor 39, putative, expressed			Chr01	73630033	73638097	Sobic.001G461400.1	TRINITY_DN68101_c0_g1_i7	j	1	AT1G04080.1	Sh01_p037760	Sspon.001B0006811
TCONS_00000541	XLOC_000348	Sobic.001G067300	Chr01:5093638-5097087	q1	q2	OK	4.6514	17.4171	1.90477	1.71884	0.03135	0.965889	no	histidinol dehydrogenase, chloroplast precursor, putative, expressed			Chr01	5093638	5097087	Sobic.001G067300.1	TRINITY_DN57274_c0_g1_i2	=	4	AT5G63890.1		Sspon.001A0037260
TCONS_00032990	XLOC_021295	Sobic.006G067600	Chr06:42785484-42802516	q1	q2	OK	4.20612	11.0089	1.38811	1.82535	0.0123	0.965889	no	histone deacetylase, putative, expressed			Chr06	42785484	42802516	Sobic.006G067600.3	TRINITY_DN116738_c0_g1_i1	j	3	AT3G44680.1	Sh03_p013350	Sspon.005C0011441
TCONS_00033806	XLOC_021854	Sobic.006G180700	Chr06:53490256-53498067	q1	q2	OK	2.72727	6.23117	1.19205	1.46008	0.0469	0.965889	no	SNF2 family N-terminal domain containing protein, expressed			Chr06	53490256	53498067			j	2	AT2G02090.1	Sh02_p021940	Sspon.005C0003560
Downregulated isoforms
test_id	gene_id	gene	locus	sample_1	sample_2	status	value_1	value_2	log2fc	test_stat	p_value	q_value	signi	anot	stres_uniq	as_eve	chr	st	ende	sb_trn	trin_trn	class_code	isf_ct	A.thaliana	Monoploid	S.spontaneum
TCONS_00023042	XLOC_014744	-	Chr03:61152953-61153059	q1	q2	OK	16875.6	6899.85	-1.2903	-1.59685	0.02135	0.965889	no				Chr03	61152953	61153059			-
TCONS_00028955	XLOC_018509	-	Chr04:34038451-34038577	q1	q2	OK	1511.76	496.369	-1.60674	-2.01665	0.00635	0.9198	no				Chr04	34038451	34038577			-
TCONS_00032400	XLOC_020928	-	Chr05:45442654-45442777	q1	q2	OK	4286.93	1921.8	-1.15748	-2.81665	5e-05	0.07665	no				Chr05	45442654	45442777			-
TCONS_00047863	XLOC_030924	-	Chr09:58505067-58505239	q1	q2	OK	211.419	105.277	-1.00591	-1.49806	0.0174	0.965889	no				Chr09	58505067	58505239			-
TCONS_00052166	XLOC_033727	Sobic.010G259900	Chr10:59669183-59688889	q1	q2	OK	18.6803	5.91674	-1.65864	-1.35577	0.0406	0.965889	no	ribosomal protein L7Ae, putative, expressed			Chr10	59669183	59688889			j	1	AT1G36240.1	Sh10_p017550	Sspon.008D0001540
TCONS_00051847	XLOC_033559	Sobic.010G227200	Chr10:56988382-56990310	q1	q2	OK	5.31478	2.28359	-1.2187	-1.29711	0.0203	0.965889	no	expressed protein			Chr10	56988382	56990310	Sobic.010G227200.1	TRINITY_DN58994_c0_g1_i9	=	1	AT3G12970.1		Sspon.008B0004570
TCONS_00019641	XLOC_012673	Sobic.003G046300	Chr03:4228885-4237524	q1	q2	OK	13.4819	4.65196	-1.53512	-1.77912	0.012	0.965889	no	ubiquitin carboxyl-terminal hydrolase 14, putative, expressed			Chr03	4228885	4237524			j	1	AT3G20630.1	Sh03_p003480	Sspon.003A0027620
TCONS_00044828	XLOC_029021	Sobic.009G150000	Chr09:50672005-50673897	q1	q2	OK	5.35203	2.56922	-1.05876	-1.42473	0.0157	0.965889	no	expressed protein		AA	Chr09	50672005	50673897	Sobic.009G150000.1	TRINITY_DN67418_c2_g1_i1	=	2	AT5G17210.1	Sh09_p011690	Sspon.007C0006970
TCONS_00018000	XLOC_011592	Sobic.003G280900	Chr03:61585618-61591072	q1	q2	OK	19.6471	3.52738	-2.47765	-2.87007	5e-05	0.07665	no	NADP-dependent malic enzyme, putative, expressed		AA	Chr03	61585618	61591072	Sobic.003G280900.1	TRINITY_DN56433_c0_g1_i1	j	2	AT5G25880.1	Sh03_p019700	Sspon.003A0008980
TCONS_00044766	XLOC_028988	Sobic.009G142200	Chr09:49962286-49964254	q1	q2	OK	5.15596	2.17861	-1.24283	-1.3996	0.02585	0.965889	no	No apical meristem protein, putative, expressed			Chr09	49962286	49964254	Sobic.009G142200.2	TRINITY_DN66337_c0_g1_i1	=	3	AT1G01720.1	Sh09_p011190	Sspon.007B0008941
TCONS_00029246	XLOC_018706	Sobic.005G040900	Chr05:3714389-3719837	q1	q2	OK	12.9763	4.96906	-1.38483	-2.71556	5e-05	0.07665	no	zinc finger, C3HC4 type domain containing protein, expressed		AA	Chr05	3714389	3719837	Sobic.005G040900.1	TRINITY_DN70619_c3_g7_i3	=	1	AT1G65040.2	Sh09_p017600	Sspon.005D0026800
TCONS_00042953	XLOC_027808	Sobic.008G105300	Chr08:49402812-49409018	q1	q2	OK	11.1315	4.50877	-1.30384	-1.34394	0.03835	0.965889	no	expressed protein		AD	Chr08	49402812	49409018	Sobic.008G105300.6	TRINITY_DN31048_c0_g1_i1	=	4		Sh08_p000290	Sspon.005C0025981
TCONS_00023585	XLOC_015067	Sobic.004G059900	Chr04:4803663-4806909	q1	q2	OK	63.661	11.3677	-2.48547	-1.55122	0.036	0.965889	no	bZIP transcription factor domain containing protein, expressed		AA	Chr04	4803663	4806909	Sobic.004G059900.1	TRINITY_DN66375_c2_g7_i1	=	3	AT5G24800.1	Sh04_p004210	Sspon.004D0023480
TCONS_00025691	XLOC_016481	Sobic.004G326900	Chr04:66173412-66176652	q1	q2	OK	54.5292	26.6778	-1.03139	-1.99884	0.0092	0.965889	no	UDP-glucuronate 4-epimerase, putative, expressed			Chr04	66173412	66176652	Sobic.004G326900.4	TRINITY_DN66719_c2_g1_i1	=	3	AT4G30440.1	Sh02_p017080	Sspon.004C0002890
TCONS_00025254	XLOC_016194	Sobic.004G272500	Chr04:61628098-61629476	q1	q2	OK	7.82941	3.87053	-1.01637	-1.45609	0.03275	0.965889	no	ubiquitin carboxyl-terminal hydrolase, family 1, putative, expressed			Chr04	61628098	61629476	Sobic.004G272500.1	TRINITY_DN70583_c3_g1_i8	=	1	AT2G31290.2	Sh_225F12_p000050	Sspon.004A0007170
TCONS_00026368	XLOC_016904	Sobic.004G050100	Chr04:4030274-4045944	q1	q2	OK	22.9064	8.2916	-1.46603	-1.51253	0.0379	0.965889	no	ubiquitin family protein, putative, expressed			Chr04	4030274	4045944			j	5	AT4G05320.4	Sh04_p003420	Sspon.004B0005970
TCONS_00038145	XLOC_024640	Sobic.007G134600	Chr07:55974939-55980506	q1	q2	OK	6.97639	3.3972	-1.03813	-1.46841	0.02785	0.965889	no	agenet domain containing protein, expressed			Chr07	55974939	55980506	Sobic.007G134600.1	TRINITY_DN70570_c2_g1_i1	j	4	AT1G68580.2	Sh07_p009790	Sspon.006C0008580
TCONS_00007901	XLOC_004998	Sobic.001G418700	Chr01:69945661-69948706	q1	q2	OK	19.0534	8.39685	-1.18213	-1.96874	0.0027	0.779275	no	SLT1 protein, putative, expressed			Chr01	69945661	69948706	Sobic.001G418700.2	TRINITY_DN62549_c0_g1_i2	=	2	AT2G37570.1	Sh01_p033620	Sspon.001C0008530
TCONS_00008885	XLOC_005617	Sobic.001G534800	Chr01:79822412-79833727	q1	q2	OK	33.6011	13.5203	-1.31338	-1.40786	0.0373	0.965889	no	adapitin protein, putative, expressed			Chr01	79822412	79833727			j	1	AT5G22780.1	Sh10_p004820	Sspon.001A0000790
TCONS_00007739	XLOC_004901	Sobic.001G400000	Chr01:68538128-68543114	q1	q2	OK	27.0328	13.111	-1.04393	-1.33496	0.0387	0.965889	no	NAD dependent epimerase/dehydratase family protein, putative, expressed		AA	Chr01	68538128	68543114	Sobic.001G400000.1	TRINITY_DN79129_c0_g1_i1	=	1	AT1G30620.2	Sh01_p033530	Sspon.001B0013610
TCONS_00005804	XLOC_003734	Sobic.001G173400	Chr01:14555201-14563669	q1	q2	OK	13.4224	6.20915	-1.11217	-1.87757	0.0027	0.779275	no	Regulator of chromosome condensation domain containing protein, expressed			Chr01	14555201	14563669			=	1	AT3G02300.1	Sh01_p014010	Sspon.001A0028672
TCONS_00002043	XLOC_001412	Sobic.001G268700	Chr01:51357061-51368208	q1	q2	OK	4.86365	2.37729	-1.03272	-1.86409	0.00585	0.9198	no	lysosomal alpha-mannosidase precursor, putative, expressed			Chr01	51357061	51368208			=	3	AT5G66150.1	Sh05_p007100	Sspon.001A0019880
TCONS_00007244	XLOC_004632	Sobic.001G349000	Chr01:63848982-63871197	q1	q2	OK	662.871	122.007	-2.44176	-1.52782	0.04745	0.965889	no	OsSCP18 - Putative Serine Carboxypeptidase homologue, expressed			Chr01	63848982	63871197			x	4	AT2G27920.1	Sh01_p026700	Sspon.001D0020300
TCONS_00035189	XLOC_022783	Sobic.006G077600	Chr06:44366574-44369425	q1	q2	OK	6.02066	2.94824	-1.03007	-1.81112	0.0067	0.925324	no	phosphatidylinositol N-acetylglucosaminyltransferase subunit P, putative, expressed			Chr06	44366574	44369425			=	3	AT2G39445.1	Sh06_p004090	Sspon.005B0012551
TCONS_00012456	XLOC_008057	Sobic.002G034700	Chr02:3172535-3176024	q1	q2	OK	7.72102	3.7145	-1.05562	-1.25875	0.04665	0.965889	no	CAMK_KIN1/SNF1/Nim1_like.28 - CAMK includes calcium/calmodulin depedent protein kinases, expressed			Chr02	3172535	3176024	Sobic.002G034700.1	TRINITY_DN61013_c1_g1_i1	j	1	AT1G30270.1	Sh01_p043280	Sspon.002B0030020
TCONS_00014150	XLOC_009066	Sobic.002G234200	Chr02:62507589-62513205	q1	q2	OK	8.31816	3.80355	-1.12892	-1.81729	0.01165	0.965889	no	peroxidase precursor, putative, expressed		AD	Chr02	62507589	62513205	Sobic.002G234200.3	TRINITY_DN53957_c0_g1_i1	=	3	AT2G22420.1	Sh02_p015490	Sspon.002A0016301
TCONS_00014534	XLOC_009327	Sobic.002G282400	Chr02:66362369-66363261	q1	q2	OK	9.71948	3.24566	-1.58237	-1.72158	0.0144	0.965889	no	expressed protein			Chr02	66362369	66363261	Sobic.002G282400.1	TRINITY_DN72713_c1_g2_i1	=	1	AT2G37975.1	Sh_220I17_contig-1_p000020	Sspon.002D0009160
TCONS_00015666	XLOC_010018	Sobic.002G419100	Chr02:76668844-76674110	q1	q2	OK	17.6839	8.13439	-1.12033	-1.40873	0.0184	0.965889	no	eukaryotic translation initiation factor 2 subunit beta, putative, expressed		AD	Chr02	76668844	76674110	Sobic.002G419100.1	TRINITY_DN53751_c0_g4_i1	=	2	AT5G20920.2	Sh02_p031060	Sspon.002B0000760
TCONS_00014502	XLOC_009301	Sobic.002G278700	Chr02:66066398-66068719	q1	q2	OK	31.9191	15.6426	-1.02893	-3.30107	5e-05	0.07665	no	ribonuclease T2 family domain containing protein, expressed			Chr02	66066398	66068719	Sobic.002G278700.1	TRINITY_DN37306_c0_g2_i1	=	1	AT1G14220.1	Sh02_p019320	Sspon.002C0013260
TCONS_00010858	XLOC_006975	Sobic.002G254650	Chr02:64098852-64110901	q1	q2	OK	20.2576	9.61969	-1.0744	-2.06961	0.00115	0.58765	no				Chr02	64098852	64110901			=	1	AT4G16695.1	Sh02_p016880	Sspon.002A0014380
