# Supplementary material for: Genome-wide alternative splicing landscapes modulated by biotrophic sugarcane smut pathogen
Source: Sci Rep. 2019 Jun 20;9:8876. doi: 10.1038/s41598-019-45184-1 (PMC6586842; doi:10.1038/s41598-019-45184-1)
Supplement: Supplementary file 3 — Dataset 1 [file 41598_2019_45184_MOESM3_ESM.xlsx]

## Sheet: Cover page
Supplementary Dataset 2
Genome-wide alternative splicing landscapes modulated by biotrophic sugarcane smut pathogen
Renesh Bedre1, Sonia Irigoyen1, Patricia D.C. Schaker2, a, Claudia B. Monteiro-Vitorello2, Jorge A. Da Silva1,3, and Kranthi K. Mandadi1,4*
1Texas A&M AgriLife Research & Extension Center, Texas A&M University, Weslaco, TX, USA
2Departamento de Genética, Universidade de São Paulo, Escola Superior de Agricultura “Luiz de Queiroz,” Piracicaba, São Paulo, Brazil
3Department of Soil & Crop Sciences, Texas A&M University, 2474 TAMU, College Station, Texas 77843
4Department of Plant Pathology & Microbiology, Texas A&M University, College Station, TX, USA
aPresent address: Universidade Tecnológica Federal do Paraná, Toledo, Paraná, Brasil
*corresponding author: kkmandadi@tamu.edu

## Sheet: Supp. Dataset 2
Supplementary data set 2. List of differentially expressed isoforms used in heatmap analysis (Figure 3C, D, E and F)
Figure 3C
Gene	5 DAI C	5 DAI S	200 DAI C	200 DAI S	Gene annotation
EXPA	248.914	225.612	69.7654	217.285	expansin B2
COBRA	15.0588	16.2502	30.402	64.5765	COBRA-like extracellular glycosyl-phosphatidyl inositol-anchored protein family
PDE	50.5063	51.1206	18.3544	37.9016	PLC-like phosphodiesterase family protein
EXPA	2.47364	1.61393	2.9537	7.2228	expansin B2
COBRA	23.0371	22.9853	30.6213	84.2407	COBRA-like extracellular glycosyl-phosphatidyl inositol-anchored protein family
GHD	43.0612	42.4338	15.9141	35.8856	Glycosyl hydrolase family protein
LCC	80.9633	81.4207	158.099	651.883	laccase 17
BGL	3.10435	2.63476	2.22983	6.36533	beta glucosidase 41
FUT	52.6602	65.8665	8.02728	32.3369	O-fucosyltransferase family protein
AGP	31.7737	26.1379	17.3595	56.4908	FASCICLIN-like arabinoogalactan 7
XTH	24.2484	25.4696	5.62151	17.6514	Xyloglucan endotransglucosylase/hydrolase family protein
WAT	190.343	219.496	174.282	751.98	Walls Are Thin 1
EXPA	141.099	122.923	70.8592	238.217	expansin B2
GHD	2.97685	2.73093	2.35897	30.2359	Glycosyl hydrolase family 10 protein
PDE	10.8413	8.60107	2.97747	8.15498	RNA ligase/cyclic nucleotide phosphodiesterase family protein
CCR	19.1899	15.8615	9.80676	21.2066	cinnamoyl coa reductase 1
WAT	21.7224	23.8011	18.9168	69.9232	Walls Are Thin 1
EXPA	4.968	3.86939	3.89412	10.3404	expansin A16
GHD	45.2859	46.3966	55.1224	168.086	Glycosyl hydrolases family 32 protein
LCC	80.9633	81.4207	57.6824	247.981	laccase 17
GHD	8.31703	7.38187	5.77162	12.2817	O-Glycosyl hydrolases family 17 protein
XTH	1.91005	3.347	63.0099	127.105	Xyloglucan endotransglucosylase/hydrolase family protein
LCC	8.06409	7.39542	5.60382	11.8041	laccase 17
CCR	187.908	199.507	526.857	1153.47	cinnamoyl coa reductase 1
EXPA	25.0873	21.9134	11.7503	64.2915	expansin A1
GHD	2.51426	1.81683	2.39571	7.12764	O-Glycosyl hydrolases family 17 protein
GHD	23.8877	22.2903	12.5791	28.1063	Glycosyl hydrolases family 31 protein
LCC	28.2943	27.8294	19.517	70.0153	laccase 17
LCC	2.0578	2.18484	6.8902	28.8273	laccase 12
FUT	2.707	2.60851	5.84531	14.4389	O-fucosyltransferase family protein
BXY	22.855	20.8374	4.91097	14.4583	beta-xylosidase 2
Figure 3D
Gene	5 DAI C	5 DAI S	200 DAI C	200 DAI S	Gene annotation
Aux	11.0246	16.8528	17.6482	38.0574	Auxin-responsive family protein
RING	4.32991	11.2349	0.01	0.01	RING/U-box superfamily protein
RING	0.514459	1.92178	2.75174	6.7059	CHY-type/CTCHY-type/RING-type Zinc finger protein
RING	1.09726	1.40105	5.55877	12.3905	RING/U-box superfamily protein
DR	5.515	6.38055	2.33501	12.4063	Disease resistance-responsive (dirigent-like protein) family protein
A20/AN1	27.8249	31.7565	22.896	49.0843	A20/AN1-like zinc finger family protein
GDSL	256.161	227.214	33.3897	102.892	GDSL-like Lipase/Acylhydrolase superfamily protein
YST	31.2546	30.4392	25.1185	51.3971	YELLOW STRIPE like 7
PREP	3.03941	3.99398	2.34189	6.08934	Prolyl oligopeptidase family protein
FQR	9.77273	9.95615	17.0234	36.2611	flavodoxin-like quinone reductase 1
LRR	8.49985	8.20928	2.09885	5.65754	Leucine-rich receptor-like protein kinase family protein
PL	5.35097	7.57693	9.31482	33.4182	phospholipase A 2A
ABC	30.0961	30.1119	15.7005	33.3438	ABC-2 type transporter family protein
HERK	0.807861	1.0979	3.31052	10.1179	hercules receptor kinase 1
PAOX	86.7821	76.5085	64.0196	200.442	polyamine oxidase 1
F-box	1.71798	1.34343	4.04909	10.2817	F-box family protein
PL	4.99066	5.36876	4.58084	10.5462	non-specific phospholipase C4
DR	12.0474	7.65949	6.44104	14.5871	Disease resistance-responsive (dirigent-like protein) family protein
Aux	75.8166	82.2959	34.7799	145.898	Auxin efflux carrier family protein
WR	31.3726	19.6067	56.405	124.69	Wound-responsive family protein
CALM	8.77537	4.87574	11.9822	39.558	calmodulin 4
PP	13.5548	18.6661	7.68828	16.6642	Phosphotyrosine protein phosphatases superfamily protein
HERK	5.22467	5.12705	2.41145	5.75761	hercules receptor kinase 2
F-box	15.6148	16.0781	15.7864	32.176	F-box family protein
Aux	74.5008	73.5074	115.979	238.794	Auxin-responsive family protein
SAUR	26.6895	21.4345	29.7828	59.5894	SAUR-like auxin-responsive protein family
SAMMT	10.3936	9.68786	13.7202	28.9465	S-adenosyl-L-methionine-dependent methyltransferases superfamily protein
RING	12.7603	14.2299	9.15031	28.0123	TRICHOME BIREFRINGENCE-LIKE 19
GDSL	11.5749	10.5403	3.92054	9.99091	GDSL-like Lipase/Acylhydrolase superfamily protein
ABC	1.30555	0.930353	16.2427	50.2175	ATP binding cassette subfamily B4
ACC	73.7971	63.9825	40.6942	128.05	ACC oxidase 1
GDSL	21.396	20.6175	5.09382	26.6325	GDSL-like Lipase/Acylhydrolase superfamily protein
GDSL	22.1944	15.0675	13.9547	29.1617	GDSL-like Lipase/Acylhydrolase superfamily protein
LOX	44.7172	46.1216	14.8594	36.7018	lipoxygenase 1
LOX	23.2504	44.1993	61.5545	139.292	lipoxygenase 1
WR	23.6927	16.752	16.2738	42.9023	Wound-responsive family protein
CL	88.2554	98.3243	279.127	732.95	4-coumarate:CoA ligase 2
AP	2.0846	1.34062	4.36045	9.91804	Eukaryotic aspartyl protease family protein
RING	10.4543	9.82015	16.4912	47.0518	RING/U-box superfamily protein
GAD	22.8902	22.6612	13.3746	40.5041	glutamate decarboxylase 2
DR	8.4129	7.8402	5.50382	14.1151	Disease resistance-responsive (dirigent-like protein) family protein
AP	4.92567	6.5171	6.28809	22.5011	Eukaryotic aspartyl protease family protein
RING	10.2633	15.7238	24.77	58.3007	Zinc finger, C3HC4 type (RING finger) family protein
GDSL	25.111	25.7327	7.27281	33.8623	GDSL-like Lipase/Acylhydrolase superfamily protein
SAUR	2.02523	1.6263	4.69937	10.7153	SAUR-like auxin-responsive protein family
SAUR	150.378	151.93	98.8972	285.213	SAUR-like auxin-responsive protein family
SAMMT	83.0579	112.555	339.351	908.924	S-adenosyl-L-methionine-dependent methyltransferases superfamily protein
RING	5.98683	5.99822	2.32577	5.01968	RING/U-box superfamily protein
RING	1.92877	2.03509	2.39832	32.9735	TRICHOME BIREFRINGENCE-LIKE 33
RING	9.12832	8.09367	2.87726	12.9356	RING/U-box superfamily protein
ADF	323.511	328.62	273.842	742.236	actin depolymerizing factor 4
SAMMT	83.0579	112.555	61.6241	239.564	S-adenosyl-L-methionine-dependent methyltransferases superfamily protein
GDSL	33.3776	33.7804	18.659	44.7533	GDSL-like Lipase/Acylhydrolase superfamily protein
ABC	0.01	0.01	37.0089	91.7256	ATP binding cassette subfamily B1
PR	26.5039	28.3094	16.4318	36.1492	Pathogenesis-related thaumatin superfamily protein
PR	9.25992	13.2099	6.70534	20.5927	Pathogenesis-related thaumatin superfamily protein
SAUR	15.2269	14.9697	3.89619	21.4901	SAUR-like auxin-responsive protein family
SAMMT	869.378	893.703	1450.22	3051.46	S-adenosyl-L-methionine-dependent methyltransferases superfamily protein
AP	4.81215	6.01563	3.38144	12.184	Eukaryotic aspartyl protease family protein
AP	1.59082	0.01	2.83254	8.88479	Eukaryotic aspartyl protease family protein
RING	4.50834	5.00152	2.69652	6.34653	brassinosteroid-responsive RING-H2
RING	2.74664	3.57303	3.29478	8.06695	RING/U-box superfamily protein
RING	7.23578	8.81343	8.27319	20.9084	RING/U-box superfamily protein
PP	21.9376	23.0556	13.8075	30.1572	Phosphotyrosine protein phosphatases superfamily protein
Figure 3E
Gene	5 DAI C	5 DAI S	200 DAI C	200 DAI S	Gene annotation
bHLH	0.01	0.01	7.86458	16.7063	basic helix-loop-helix (bHLH) DNA-binding superfamily protein
NAC	5.19361	5.32163	3.44267	8.4093	NAC domain containing protein 100
HB	22.7821	23.51	15.8404	46.3061	Homeobox-leucine zipper protein family
bZIP	1.02035	0.560448	2.57771	5.42996	bZIP transcription factor family protein
bZIP	252.164	252.872	167.848	444	basic leucine-zipper 44
bHLH	8.28265	8.57752	5.05079	11.7237	basic helix-loop-helix (bHLH) DNA-binding superfamily protein
bHLH	0.252709	0.249432	6.39866	21.4404	basic helix-loop-helix (bHLH) DNA-binding superfamily protein
bZIP	25.7115	24.2286	4.57828	22.4244	Basic-leucine zipper (bZIP) transcription factor family protein
NAC	7.25846	7.8925	14.8784	48.3362	NAC domain containing protein 73
GRAS	8.6573	7.56823	5.49251	11.4993	GRAS family transcription factor
bHLH	1.73532	3.00526	3.68552	8.4771	basic helix-loop-helix (bHLH) DNA-binding superfamily protein
HB	8.38644	8.61579	5.71736	14.7802	Homeobox-leucine zipper protein family
MYB	16.1437	14.5353	6.1941	18.1799	myb domain protein 50
NAC	11.4658	11.8668	9.7447	33.8449	Arabidopsis NAC domain containing protein 87
GRAS	13.7685	16.7177	16.1564	34.5492	GRAS family transcription factor
MYB	4.34242	4.99588	16.7008	34.0302	myb domain protein 42
MYB	19.9379	15.5588	20.1808	74.3156	myb domain protein 4
NAC	2.91779	1.14429	2.33231	10.1345	Arabidopsis NAC domain containing protein 87
GATA	23.5953	22.0607	20.0726	41.2384	GATA transcription factor 16
WRKY	1.56594	1.57395	7.78075	21.5478	WRKY DNA-binding protein 13
bHLH	4.85312	5.41644	4.5283	11.6655	basic helix-loop-helix (bHLH) DNA-binding superfamily protein
bZIP	15.775	15.5671	6.89452	18.1158	Basic-leucine zipper (bZIP) transcription factor family protein
bZIP	45.4652	41.5636	17.5919	45.8161	basic leucine-zipper 42
NAC	4.08548	3.59151	3.9345	11.7457	NAC (No Apical Meristem) domain transcriptional regulator superfamily protein
WRKY	17.1186	16.2937	13.99	35.719	WRKY family transcription factor
MYB	4.86713	6.06582	9.52969	29.0663	myb domain protein 4
NAC	6.94342	7.35636	4.14868	11.1698	NAC domain containing protein 100
NAC	1.50707	1.20272	3.22784	33.3866	NAC domain containing protein 74
MYB	5.33408	3.8142	8.53214	21.2626	myb domain protein 32
NAC	17.017	12.8589	13.0827	37.7597	NAC domain containing protein 83
NAC	6.80621	6.26766	7.53253	15.356	NAC (No Apical Meristem) domain transcriptional regulator superfamily protein
bHLH	7.25443	9.45503	11.3084	26.1148	basic helix-loop-helix (bHLH) DNA-binding superfamily protein
HB	11.8076	12.9073	9.97246	21.7101	Homeodomain-like superfamily protein
bZIP	3.93471	3.1431	3.18387	6.65991	Basic-leucine zipper (bZIP) transcription factor family protein
MYB	1.04078	1.16654	3.81115	9.5539	myb domain protein 63
MYB	4.57151	4.7322	7.2164	15.3325	myb domain protein 103
MYB	4.78139	7.15684	9.59754	19.472	myb domain protein 4
MYB	19.4559	20.5105	7.10062	17.8861	myb domain protein 73
Figure 3F
Gene	5 DAI C	5 DAI S	200 DAI C	200 DAI S	Gene annotation
POX	36.1999	38.7339	24.2394	82.5177	Peroxidase superfamily protein
POX	89.3404	85.4733	22.2603	82.28	Peroxidase superfamily protein
GST	14.5785	14.6532	18.0181	62.982	Glutathione S-transferase family protein
POX	10.7365	9.36325	19.3775	48.4796	Peroxidase superfamily protein
POX	4.61576	2.37995	3.81377	10.1783	Peroxidase superfamily protein
RBOH	8.87533	7.18356	4.43842	10.3712	respiratory burst oxidase homolog B
POX	82.1049	78.6436	33.157	71.591	Peroxidase superfamily protein
POX	3.15677	3.72544	2.82883	7.14759	Peroxidase superfamily protein
POX	6.26767	5.9474	4.7524	14.6803	Peroxidase superfamily protein
POX	9.58346	7.27655	2.85263	7.86219	Peroxidase superfamily protein
